# Supplementary material for: Local-scale impact of wind energy farms on rare, endemic, and threatened plant species
Source: PeerJ. 2021 May 19;9:e11390. doi: 10.7717/peerj.11390 (PMC8140595; doi:10.7717/peerj.11390)
Supplement: Supplemental Information 2 [file peerj-09-11390-s002.zip]

Archive with 51 entries (47 files):
- R_code_windt_impact/
- R_code_windt_impact/.Rhistory
- R_code_windt_impact/1.species_richness.R
- R_code_windt_impact/2.rarefaction_curves.R
- R_code_windt_impact/3.NMDS_analysis.R
- R_code_windt_impact/4.species_frequency.R
- R_code_windt_impact/5.functional_diversity.R
- R_code_windt_impact/6.beta_diversity.R
- R_code_windt_impact/Data/
- R_code_windt_impact/Data/beta_comp.csv
- R_code_windt_impact/Data/beta_comp_groups.csv
- R_code_windt_impact/Data/freq.csv
- R_code_windt_impact/Data/incidence_matrix_all_plots_transposed.csv
- R_code_windt_impact/Data/incidence_matrix_disturbed_transposed.csv
- R_code_windt_impact/Data/incidence_matrix_undisturbed_transposed.csv
- R_code_windt_impact/Data/nmds_data.csv
- R_code_windt_impact/Data/raw_data_duplicate/
- R_code_windt_impact/Data/raw_data_duplicate/raw_id_sites.csv
- R_code_windt_impact/Data/raw_data_duplicate/raw_id_species_traits.csv
- R_code_windt_impact/Data/raw_data_duplicate/raw_incidence_matrix.csv
- R_code_windt_impact/Data/raw_data_duplicate/raw_incidence_matrix_transposed.csv
- R_code_windt_impact/Data/raw_id_sites.csv
- R_code_windt_impact/Data/raw_id_species_traits.csv
- R_code_windt_impact/Data/raw_incidence_matrix.csv
- R_code_windt_impact/Data/raw_incidence_matrix_transposed.csv
- R_code_windt_impact/Data/taxa_disturbed_fd.csv
- R_code_windt_impact/Data/taxa_disturbed_sites.csv
- R_code_windt_impact/Data/taxa_total_sites.csv
- R_code_windt_impact/Data/taxa_undisturbed_fd.csv
- R_code_windt_impact/Data/taxa_undisturbed_sites.csv
- R_code_windt_impact/Data/total_richness.csv
- R_code_windt_impact/Data/total_richness_pair.csv
- R_code_windt_impact/Data/traits.disturbed.csv
- R_code_windt_impact/Data/traits.diversity.csv
- R_code_windt_impact/Data/traits.undisturbed.csv
- R_code_windt_impact/Data/traits_disturbed.csv
- R_code_windt_impact/Data/traits_diversity.csv
- R_code_windt_impact/Data/traits_undisturbed.csv
- R_code_windt_impact/Output/
- R_code_windt_impact/Output/beta.diversity.graph.pdf
- R_code_windt_impact/Output/frequency.pdf
- R_code_windt_impact/Output/functional_diversity.pdf
- R_code_windt_impact/Output/NMDS.pdf
- R_code_windt_impact/Output/ReadMe.txt
- R_code_windt_impact/Output/RE_sample_completeness.pdf
- R_code_windt_impact/Output/RE_sample_size.pdf
- R_code_windt_impact/Output/richness.pair.pdf
- R_code_windt_impact/Output/Shepard_plot_nmds.pdf
- R_code_windt_impact/Output/total_richness.pdf
- R_code_windt_impact/Output/traits.proportions.pdf
- R_code_windt_impact/ReadMe.txt
