# Supplementary material for: Local-scale impact of wind energy farms on rare, endemic, and threatened plant species
Source: PeerJ. 2021 May 19;9:e11390. doi: 10.7717/peerj.11390 (PMC8140595; doi:10.7717/peerj.11390)
Supplement: Supplemental Information 2 [file peerj-09-11390-s002.zip › R_code_windt_impact/1.species_richness.R]

# code for reproducing analyses from the paper <<Local scale impact of wind energy farms on rare and
# threatened plant species>>

# analysis of species richness per environment (disturbed/undisturbed) and producing figure 2

# tested in R version 4.0.2 (2020-06-22) -- "Taking Off Again"

# set your working directory

setwd("C:/R_code_windt_impact")

# activate packages (if not previously downloaded please use install.packages("package"))

library(ggpubr) # tested with v '0.4.0'


## Calculate observed species richness per environment (disturbed/undisturbed)

# read richness per plot data

total_richness <- read.csv("Data/total_richness.csv", header = TRUE)

# plot boxplots (disturbed/undisturbed)

bx_richness <-
  ggboxplot(
    total_richness,
    x = "type",
    y = "richness",
    color = "type",
    palette = c("#619CFF", "#F8766D"),
    fill = "type" ,
    alpha = 0.2,
    add = "jitter",
    legend = "none",
    xlab = "Sampled plots",
    ylab = "Protected species richness"
  )

bx_richness

# export graph as pdf (may need editing of labels for matching the figure in the paper)

ggsave(
  "Output/total_richness.pdf",
  plot = bx_richness,
  device = "pdf",
  width = 148,
  height = 105,
  units = c("mm"),
  scale = 1,
  dpi = 600
)

dev.off()

# pairwise comparison of observed species richness in undisturbed
# and disturbed plots

# read richness per plot data (paired)

paired_richness <-
  read.csv("Data/total_richness_pair.csv", header = TRUE)

richness.pair <-
  ggpaired(
    total_richness,
    x = "type",
    y = "richness",
    color = "type",
    line.color = "gray",
    line.size = 0.5,
    palette = c("#619CFF", "#F8766D"),
    xlab = "Sampled plots",
    ylab = "Protected species richness",
    legend = "none"
  )
# view the graph

richness.pair

ggsave(
  "Output/richness.pair.pdf",
  plot = richness.pair,
  device = "pdf",
  width = 148,
  height = 105,
  units = c("mm"),
  scale = 1,
  dpi = 600
)

# test for differences (Wilcoxon signed rank test)

paired.test <-
  wilcox.test(
    paired_richness$undisturbed.richness,
    paired_richness$disturbed.richness,
    paired = TRUE,
    alternative = "two.sided"
  )

paired.test

# remove all lists before exit

rm(list = ls())
