# Supplementary material for: Local-scale impact of wind energy farms on rare, endemic, and threatened plant species
Source: PeerJ. 2021 May 19;9:e11390. doi: 10.7717/peerj.11390 (PMC8140595; doi:10.7717/peerj.11390)
Supplement: Supplemental Information 2 [file peerj-09-11390-s002.zip › R_code_windt_impact/2.rarefaction_curves.R]

# code for reproducing analyses from the paper <<Local scale impact of wind energy farms on rare and
# threatened plant species>>

# RE species accumulation curves

# tested in R version 4.0.2 (2020-06-22) -- "Taking Off Again"

# set your working directory

setwd("C:/R_code_windt_impact")

# activate packages (if not previously downloaded please use install.packages("package"))

library(iNEXT) # for rafefaction analyses, tested with v '2.0.20'
library(ggplot2) # for theme_bw, tested with v. '3.3.3'

## import data for species accumulation curves (csv files, rows taxa, columns plots,
# names of columns with a = for undisturbed sites, names of columns with p = for disturbed sites)

plot.a <-
  read.csv("Data/taxa_undisturbed_sites.csv", header = TRUE) # presence/absence undisturbed sites
plot.p <-
  read.csv("Data/taxa_disturbed_sites.csv", header = TRUE) # presence/absence disturbed sites
plot.t <-
  read.csv("Data/taxa_total_sites.csv", header = TRUE) # presence/absence undisturbed & disturbed sites

## create matrices with incidence data (presence/absence)
# incidence matrix for undisturbed sites

plots.mat.a <- as.matrix(apply(plot.a[,-1], 2, as.integer))
row.names(plots.mat.a) <- plots.mat.a[, 1]

# incidence matrix for disturbed sites

plots.mat.p <- as.matrix(apply(plot.p[,-1], 2, as.integer))
row.names(plots.mat.p) <- plots.mat.p[, 1]

# incidence matrix for disturbed sites

plots.mat.t <- as.matrix(apply(plot.t[,-1], 2, as.integer))
row.names(plots.mat.t) <- plots.mat.t[, 1]

# combine the incidence matrices in a list

plot.all <- list(undisturbed = plots.mat.a,
                 disturbed = plots.mat.p,
                 total = plots.mat.t)

# Create a species accumulation curves with iNext package (undisturbed, disturbed, total)
# calculate Sample-size-based R/E sampling curve from incidence data
# based on Hill numbers of order q =0 (species richness)

out.raw <- iNEXT(
  plot.all,
  q = 0,
  datatype = "incidence_raw",
  endpoint = 40,
  se = TRUE,
  conf = 0.95,
  nboot = 100
)

# basic information (number of sites = T, total number of incidences = U, sample coverage estimate = SC,
#  first ten incidence frequency counts = Q1 - Q10)

out.raw$DataInfo

# species diversity estimates with rarefied and extrapolated samples

out.raw$iNextEst

# lists the observed diversity, asymptotic estimates, estimated bootstrap s.e. and 95% CI
# for Hill numbers with q = 0 species richness, 1 Shannon diversity, and 2 Simpson diversity

out.raw$AsyEst

# plot s R/E curve, type = 1 sample-size-based

RE_sample_size <- ggiNEXT(out.raw, type = 1) +
  theme_bw(base_size = 12) +
  theme(legend.position = "right")

# view the figure

RE_sample_size

# save the figure in your working directory as pdf A5 landscape

ggsave(
  "Output/RE_sample_size.pdf",
  plot = RE_sample_size,
  device = "pdf",
  width = 210,
  height = 148,
  units = c("mm"),
  scale = 1,
  dpi = 600
)

# unload the last graphic

dev.off()

# plot s R/E curve, type = 2 sample completeness curve

RE_sample_complet <- ggiNEXT(out.raw, type = 2) +
  theme_bw(base_size = 12) +
  theme(legend.position = "right")

# view the figure

RE_sample_complet

# save the figure in your working directory as pdf (A5 landscape)

ggsave(
  "Output/RE_sample_completeness.pdf",
  plot = RE_sample_complet,
  device = "pdf",
  width = 210,
  height = 148,
  units = c("mm"),
  scale = 1,
  dpi = 600
)

# unload the last graphic

dev.off()

# remove all lists before exit

rm(list = ls())
