# Supplementary material for: Local-scale impact of wind energy farms on rare, endemic, and threatened plant species
Source: PeerJ. 2021 May 19;9:e11390. doi: 10.7717/peerj.11390 (PMC8140595; doi:10.7717/peerj.11390)
Supplement: Supplemental Information 2 [file peerj-09-11390-s002.zip › R_code_windt_impact/3.NMDS_analysis.R]

# code for reproducing analyses from the paper <<Local scale impact of wind energy farms on rare and
# threatened plant species>>

# NMDS analysis

# tested in R version 4.0.2 (2020-06-22) -- "Taking Off Again"

# set your working directory

setwd("C:/R_code_windt_impact")

# activate packages (if not previously downloaded please use install.packages("package"))

library(vegan) # tested in with '2.5.7'
library(ggplot2) # tested with v. '3.3.3'

# Create NDSM with vegan
# plot DP_01.p with no species recorded is removed from data

# read data prepared for nmds (see abbreviations in SI)

plot.dist <- read.csv("Data/nmds_data.csv", header = TRUE)

# make community matrix - extract columns with p/a information

wind.mat = plot.dist [, 3:ncol(plot.dist)]

m_wind = as.matrix(wind.mat)

set.seed(123)

# create nmds in vegan

nmds.wind <- metaMDS(m_wind,
                     distance = "jaccard",
                     k = 2,
                     trymax = 1000)

# list the results (look at the stress score)

nmds.wind

# to view the plot remove # from the next command

#plot(nmds.wind)

# extract scores

data.scores <- as.data.frame(scores(nmds.wind))
data.scores$Site = plot.dist$site
data.scores$Type = plot.dist$type

# goodness of fit

goodness(nmds.wind)

# plot Shepard plot

# if you want to view the plot and save it with export function put a # in front of pdf command and dev.off()

# pdf("Output/Shepard_plot_nmds.pdf", width = 8.3, height = 5.8)

stressplot(nmds.wind)

# dev.off()

# plot NMDS and prepare for export

# dev.off() # if you receive the message Error in dev.off() : cannot shut down device 1 (the null device) it is ok

# if you want to view the plot and save it with export function put a # in front of pdf command and dev.off()

# pdf("Output/NMDS.pdf", width = 8.3, height = 5.8)

ordiplot(nmds.wind,
         type = "n",
         cex = 0.8)

# plot NDMS (sites)

orditorp(
  nmds.wind,
  display = "sites",
  pch = c(16, 17)[as.factor(plot.dist$type)],
  col = c("#F8766D", "#619CFF") [as.factor(plot.dist$type)],
  cex = 0.7,
  label = rownames(wind.mat),
  air = 0.1
)

# ordination plot NDMS (species)

orditorp(
  nmds.wind,
  display = "species",
  pch = 4,
  cex = 0.7,
  label = colnames(wind.mat),
  air = 0.1
)

# add convex hull, red = undisturbed, blue = disturbed

ordihull(
  nmds.wind,
  groups = plot.dist$type,
  draw = "polygon",
  lty = 1,
  col = c("#F8766D", "#619CFF"),
  alpha = 30
)

# dev.off()

## ANOSIM analysis (wait to execute permutations)

ano.type <- anosim(m_wind,
                   plot.dist$type,
                   distance = "jaccard",
                   permutations = 9999)
# ANOSIM results

ano.type

# remove all lists before exit

rm(list = ls())
