# Supplementary material for: Local-scale impact of wind energy farms on rare, endemic, and threatened plant species
Source: PeerJ. 2021 May 19;9:e11390. doi: 10.7717/peerj.11390 (PMC8140595; doi:10.7717/peerj.11390)
Supplement: Supplemental Information 2 [file peerj-09-11390-s002.zip › R_code_windt_impact/4.species_frequency.R]

# code for reproducing analyses from the paper <<Local scale impact of wind energy farms on rare and
# threatened plant species>>

# species frequency per trait (Life form and Life span)

# tested in R version 4.0.2 (2020-06-22) -- "Taking Off Again"

# set your working directory

setwd("C:/R_code_windt_impact")

# activate packages (if not previously downloaded please use install.packages("package"))

library(ggplot2) # tested in with '3.3.3'

# import frequency data

freq.sp <- read.csv("Data/freq.csv", header = TRUE)

# define Life_span and Life_form as factors

as.factor(freq.sp$Life_span)

as.factor(freq.sp$Life_form)

colnames(freq.sp)

# plot XY graph in ggplot2

species <- ggplot(
  freq.sp,
  aes(
    x = freq_rel_dis,
    y = freq_rel_und,
    shape = Life.form,
    color = Life.span,
    repel = TRUE
  )
)

species.1 <- species + geom_point(position = "jitter") +
  geom_text(
    label = freq.sp$Name,
    check_overlap = FALSE,
    position = position_jitter(width = 0.1)
  ) + xlim(0, 100) + ylim (0, 100)

species.2 <- species.1 + scale_color_brewer(palette = "Set1")

species.3 <- species.2 + labs(x = "Proportion disturbed plots",
                              y = "Proportion undisturbed plots")

species.4 <- species.3 +  theme_light(base_size = 11)

species.4

# save the graph (edit in pdf for clarity such as overlapping labels)

ggsave(
  "Output/frequency.pdf",
  plot = species.4,
  device = "pdf",
  width = 210,
  height = 148,
  units = c("mm"),
  scale = 1,
  dpi = 600
)

# remove all lists before exit

rm(list = ls())

# data for species frequency analysis
