# Supplementary material for: Local-scale impact of wind energy farms on rare, endemic, and threatened plant species
Source: PeerJ. 2021 May 19;9:e11390. doi: 10.7717/peerj.11390 (PMC8140595; doi:10.7717/peerj.11390)
Supplement: Supplemental Information 2 [file peerj-09-11390-s002.zip › R_code_windt_impact/5.functional_diversity.R]

# code for reproducing analyses from the paper <<Local scale impact of wind energy farms on rare and
# threatened plant species>>

# functional diversity and trait proportions

# set your working directory

setwd("C:/R_code_windt_impact")

# activate packages (if not previously downloaded please use install.packages("package"))

library(hillR) # tested in v '0.5.0'
library(dplyr) # tested in v '1.0.3'
library(ggplot2) # tested in v '3.3.3'
library(ggpubr) # tested in v '0.4.0'

# import data

undisturbed <-
  read.csv("Data/taxa_undisturbed_fd.csv",
           header = TRUE,
           row.names = 1)
disturbed <- read.csv("Data/taxa_disturbed_fd.csv",
                      header = TRUE,
                      row.names = 1)
traits.undisturbed <-
  read.csv("Data/traits.undisturbed.csv",
           header = TRUE,
           row.names = 1)

traits.disturbed <-
  read.csv("Data/traits.disturbed.csv",
           header = TRUE,
           row.names = 1)

# data for hillR

comm.und = undisturbed
traits.und = traits.undisturbed
comm.dis = disturbed
traits.dis = traits.disturbed

# functional diversity for each site (alpha diversity).

# functional diversity undistrubed sites
fd.und <- hill_func(
  comm.und,
  traits.und,
  traits_as_is = FALSE,
  q = 0,
  base = exp(1),
  check_data = TRUE,
  div_by_sp = FALSE,
  ord = c("podani", "metric"),
  fdis = TRUE,
  stand_dij = FALSE
)

fd.und

# functional diversity disturbed sites

fd.dis <- hill_func(
  comm.dis,
  traits.dis,
  traits_as_is = FALSE,
  q = 0,
  base = exp(1),
  check_data = TRUE,
  div_by_sp = FALSE,
  ord = c("podani", "metric"),
  fdis = TRUE,
  stand_dij = FALSE
)

fd.dis

# transpose results and create a single dataframe with
# a new column group (a = undisturbed, p = disturbed)

fd.dis_t = as_tibble(t(fd.dis), rownames = "sites")
fd.und_t = as_tibble(t(fd.und), rownames = "sites")

fd.bind.1 <- rbind(fd.dis_t, fd.und_t)

fd.bind <- mutate(fd.bind.1,
                  group = sub("^\\S+\\s+", '', fd.bind.1$sites))

colnames(fd.bind)

FD_q <-
  ggbarplot(
    fd.bind,
    x = "group",
    y = "FD_q",
    color = "group",
    palette = c("#F8766D", "#619CFF"),
    legend = "none",
    add = c("mean_ci", "jitter"),
    xlab = FALSE
  )

FD_q

# save the graph

ggsave(
  "Output/functional_diversity.pdf",
  plot = FD_q,
  device = "pdf",
  width = 210,
  height = 148,
  units = c("mm"),
  scale = 1,
  dpi = 600
)

# testing for differences

wilcox.test(FD_q ~ group, data = fd.bind, exact = FALSE)

# remove all data

rm(list = ls())

# plots traits diversity

all.traits <- read.csv("Data/traits.diversity.csv", header = TRUE)
colnames(all.traits)

# count each trait by group (disturbed/undisturbed)
l.form.g <- xtabs( ~ Group + L.form, data = all.traits)
l.span.g <- xtabs( ~ Group + L.span, data = all.traits)
veg.rep.g <- xtabs( ~ Group + Veg.rep, data = all.traits)
seed.disp.g <- xtabs( ~ Group + Seed.disp, data = all.traits)

# calculate relative frequency in tables
l.form.p <- prop.table(l.form.g, 1)
l.span.p <- prop.table(l.span.g, 1)
veg.rep.p <- prop.table(veg.rep.g, 1)
seed.disp.p <- prop.table(seed.disp.g, 1)

# as tibble count each trait

l.form.c <- as_tibble(l.form.g)
l.span.c <- as_tibble(l.span.g)
veg.rep.c <- as_tibble(veg.rep.g)
seed.disp.c <- as_tibble(seed.disp.g)

# as tibble proportions
L_form.bp <- as_tibble(l.form.p)
L.span.bp <- as_tibble(l.span.p)
Veg.rep.bp <- as_tibble(veg.rep.p)
Seed.disp.bp <- as_tibble(seed.disp.p)

graph_Lform <-
  ggbarplot(
    L_form.bp ,
    x = "Group",
    y = "n",
    color = "L.form",
    fill = "L.form",
    palette = "Set2"
  )


form <- graph_Lform + rotate()


graph_Lspan <-
  ggbarplot(
    L.span.bp ,
    x = "Group",
    y = "n",
    color = "L.span",
    fill = "L.span",
    palette = "npg"
  )


span <- graph_Lspan + rotate()


graph_Veg.rep <-
  ggbarplot(
    Veg.rep.bp ,
    x = "Group",
    y = "n",
    color = "Veg.rep",
    fill = "Veg.rep",
    palette = "Dark2"
  )


veg <- graph_Veg.rep + rotate()

graph_Seed.disp <-
  ggbarplot(
    Seed.disp.bp,
    x = "Group",
    y = "n",
    color = "Seed.disp",
    fill = "Seed.disp",
    palette = "jco"
  )


seed <- graph_Seed.disp + rotate()

traits.proportions <- ggarrange(
  form,
  span,
  veg,
  seed,
  ncol = 2,
  nrow = 2,
  align = c("v"),
  font.label = list(size = 10, face = "bold"),
  legend = "top"
)

# save the graph

ggsave(
  "Output/traits.proportions.pdf",
  plot = traits.proportions,
  device = "pdf",
  width = 210,
  height = 148,
  units = c("mm"),
  scale = 1,
  dpi = 600
)

rm(list = ls())
