# Supplementary material for: Local-scale impact of wind energy farms on rare, endemic, and threatened plant species
Source: PeerJ. 2021 May 19;9:e11390. doi: 10.7717/peerj.11390 (PMC8140595; doi:10.7717/peerj.11390)
Supplement: Supplemental Information 2 [file peerj-09-11390-s002.zip › R_code_windt_impact/6.beta_diversity.R]

# code for reproducing analyses from the paper <<Local scale impact of wind energy farms on rare and
# threatened plant species>>

# beta diversity

# tested in R version 4.0.2 (2020-06-22) -- "Taking Off Again"

# set your working directory

setwd("C:/R_code_windt_impact")

# activate packages (if not previously downloaded please use install.packages("package"))

library(betapart) #  tested in v '1.5.2'
library(reshape2) # tested in v'1.4.4'
library(tidyverse) # tested in v '1.3.0'
library(dplyr) # tested in v'1.0.3'
library(ggpubr) #  tested in v'0.4.0'

# import transposed data presence /absence data (column = species, rows = plots)

plot.undis <-
  read.csv(
    "Data/incidence_matrix_undisturbed_transposed.csv",
    header = TRUE,
    row.names = "X"
  ) # undisturbed plots
plot.dis <-
  read.csv(
    "Data/incidence_matrix_disturbed_transposed.csv",
    header = TRUE,
    row.names = "X"
  ) # disturbed plots
plot.all <-
  read.csv(
    "Data/incidence_matrix_all_plots_transposed.csv",
    header = TRUE,
    row.names = "X"
  ) # all plots

# Calculate beta partitioning with betapart package

# core calculations of betapart

# all sites

wind.core.all <- betapart.core(plot.all)

wind.core.all

# computes  incidence-based Jaccard pair-wise dissimilarities
# return beta.jtu turnover (replacement); beta.jne nestedness; beta.jac total dissimilarity

wind.dist.jac.all <- beta.pair(wind.core.all, index.family = "jac")

wind.dist.jac.all

# write the results in your computer as a vector

# vector of total dissimilarity (beta.jac)

beta.jac  <-
  melt(as.matrix(wind.dist.jac.all$beta.jac)) #Converting the dist object to matrix while using melt

p    <- t(apply(beta.jac[, c(1, 2)], 1, FUN = sort))
rmv1 <- which(p[, 1] == p[, 2])

p    <- paste(p[, 1], p[, 2], sep = "|")
rmv2 <- which(duplicated(p))

beta.jac   <-
  beta.jac[-c(rmv1, rmv2),] #removing self distances and duplicated distance

# rename column names

colnames(beta.jac)

beta.jac <- beta.jac %>%
  rename(site1 = Var1,
         site2 = Var2,
         beta.jac = value)

colnames(beta.jac)

# vector of turnover (beta.jtu)

beta.jtu  <-
  melt(as.matrix(wind.dist.jac.all$beta.jtu)) #Converting the dist object to matrix while using melt

p    <- t(apply(beta.jtu[, c(1, 2)], 1, FUN = sort))
rmv1 <- which(p[, 1] == p[, 2])

p    <- paste(p[, 1], p[, 2], sep = "|")
rmv2 <- which(duplicated(p))

beta.jtu   <-
  beta.jtu[-c(rmv1, rmv2),] #removing self distances and duplicated distance

# rename column names

colnames(beta.jtu)

beta.jtu <- beta.jtu %>%
  rename(site1 = Var1,
         site2 = Var2,
         beta.jtu = value)

colnames(beta.jtu)

# vector of nestedness (beta.jne)

beta.jne  <-
  melt(as.matrix(wind.dist.jac.all$beta.jne)) #Converting the dist object to matrix while using melt

p    <- t(apply(beta.jne[, c(1, 2)], 1, FUN = sort))
rmv1 <- which(p[, 1] == p[, 2])

p    <- paste(p[, 1], p[, 2], sep = "|")
rmv2 <- which(duplicated(p))

beta.jne   <-
  beta.jne[-c(rmv1, rmv2),] #removing self distances and duplicated distance

# rename colnames

colnames(beta.jne)

beta.jne <- beta.jne %>%
  rename(site1 = Var1,
         site2 = Var2,
         beta.jne = value)

colnames(beta.jne)

# create one vector for beta diversity components

beta.comp <-
  bind_cols(beta.jac, beta.jtu$beta.jtu, beta.jne$beta.jne)

colnames(beta.comp)

beta.comp <- beta.comp %>%
  rename(beta.jtu = ...4,
         beta.jne = ...5)

colnames(beta.comp)

# write csv

write.csv(beta.comp, file = "Data/beta_comp.csv")

# add groups within/between for pairwaise comparisons

beta.comp1 <- beta.comp %>% mutate(
  group = case_when(
    str_detect(site1, "p") & str_detect(site2, "p") ~ "within",
    str_detect(site1, "a") & str_detect(site2, "a") ~ "within",
    str_detect(site1, "a") & str_detect(site2, "p") ~ "between",
    str_detect(site1, "p") & str_detect(site2, "a") ~ "between",
    TRUE ~ "NaN"
  )
) %>%
  mutate(
    group2 = case_when(
      str_detect(site1, "p") & str_detect(site2, "p") ~ "disturb",
      str_detect(site1, "a") & str_detect(site2, "a") ~ "undisturb",
      str_detect(site1, "a") & str_detect(site2, "p") ~ "both",
      str_detect(site1, "p") & str_detect(site2, "a") ~ "both",
      TRUE ~ "NaN"
    )
  )

write.csv(beta.comp1, file = "Data/beta_comp_groups.csv")

# plot the results

# read pairwise comparison data with groups, i.e. plot 1 vs plot 2 (within type of
# plots, between type of plots, undisturbed group, disturbed group, both types)

betadiv.comp <- read.csv("Data/beta_comp_groups.csv", header = TRUE)

betadiv.comp$group2 <-
  factor(betadiv.comp$group2, levels = c("disturb", "undisturb", "both"))

# boxplots of total beta diversity

plot.b.jac <-
  ggboxplot(
    betadiv.comp ,
    x = "group2",
    y = "beta.jac",
    color = "group2",
    palette = "npg",
    fill = "group2" ,
    alpha = 0.2,
    legend = "none",
    ylab = "total beta dissimilarity",
    xlab =  FALSE,
    notch = TRUE
  )

plot.b.jac

# boxplots of nestedness
plot.b.jne <-
  ggboxplot(
    betadiv.comp ,
    x = "group2",
    y = "beta.jne",
    color = "group2",
    palette = "npg",
    fill = "group2" ,
    alpha = 0.2,
    legend = "none",
    ylab = "nestedness",
    xlab =  FALSE,
    notch = TRUE
  )

plot.b.jne

# boxplots of turnover

plot.b.jtu <-
  ggboxplot(
    betadiv.comp ,
    x = "group2",
    y = "beta.jtu",
    color = "group2",
    palette = "npg",
    fill = "group2" ,
    alpha = 0.2,
    legend = "none",
    ylab = "turnover",
    xlab =  FALSE,
    notch = TRUE
  )

plot.b.jtu

# join the graphs

beta.diversity.graph <- ggarrange(
  plot.b.jac,
  plot.b.jtu,
  plot.b.jne,
  labels = c("a", "b", "c"),
  ncol = 3,
  nrow = 1
)

beta.diversity.graph

# save the graph

ggsave(
  "Output/beta.diversity.graph.pdf",
  plot = beta.diversity.graph,
  device = "pdf",
  width = 210,
  height = 148,
  units = c("mm"),
  scale = 1,
  dpi = 600
)

# unload the last graphic

dev.off()

# test dissimilarity between groups

kruskal.test(betadiv.comp$beta.jtu ~ betadiv.comp$group2) # KW for total beta diversity

kruskal.test(betadiv.comp$beta.jne ~ betadiv.comp$group2) # KW for nestedness

kruskal.test(betadiv.comp$beta.jac ~ betadiv.comp$group2) # KW for turnover

# remove all lists before exit

rm(list = ls())
