# Supplementary material for: Local-scale impact of wind energy farms on rare, endemic, and threatened plant species
Source: PeerJ. 2021 May 19;9:e11390. doi: 10.7717/peerj.11390 (PMC8140595; doi:10.7717/peerj.11390)
Supplement: Supplemental Information 2 [file peerj-09-11390-s002.zip › R_code_windt_impact/Data/beta_comp.csv]

	site1	site2	beta.jac	beta.jtu	beta.jne
1	CC_02 p	CC_01 p	0.75	0.5	0.25
2	CC_03 p	CC_01 p	0.428571428571429	0	0.428571428571429
3	CC_04 p	CC_01 p	0.666666666666667	0.571428571428571	0.0952380952380952
4	CC_05 p	CC_01 p	0.666666666666667	0.571428571428571	0.0952380952380952
5	DP_01 p	CC_01 p	1	NA	NA
6	DP_02 p	CC_01 p	0.857142857142857	0	0.857142857142857
7	DP_03 p	CC_01 p	0.777777777777778	0.666666666666667	0.111111111111111
8	DP_04 p	CC_01 p	0.666666666666667	0.571428571428571	0.0952380952380952
9	DP_05 p	CC_01 p	0.7	0.666666666666667	0.0333333333333333
10	DP_06 p	CC_01 p	0.8125	0.727272727272727	0.0852272727272727
11	DP_07 p	CC_01 p	0.857142857142857	0.833333333333333	0.0238095238095238
12	DP_08 p	CC_01 p	0.727272727272727	0.727272727272727	0
13	DP_09 p	CC_01 p	0.545454545454545	0.444444444444444	0.101010101010101
14	DP_10 p	CC_01 p	0.692307692307692	0.6	0.0923076923076923
15	DP_11 p	CC_01 p	0.916666666666667	0.909090909090909	0.00757575757575758
16	DP_12 p	CC_01 p	0.5	0.444444444444444	0.0555555555555556
17	CC_01 a	CC_01 p	0.666666666666667	0.25	0.416666666666667
18	CC_02 a	CC_01 p	0.8	0.75	0.05
19	CC_03 a	CC_01 p	0.8	0.75	0.05
20	CC_04 a	CC_01 p	0.736842105263158	0.444444444444444	0.292397660818713
21	CC_05 a	CC_01 p	0.727272727272727	0.25	0.477272727272727
22	DP_01 a	CC_01 p	0.933333333333333	0.923076923076923	0.0102564102564103
23	DP_02 a	CC_01 p	1	1	0
24	DP_03 a	CC_01 p	0.941176470588235	0.923076923076923	0.0180995475113122
25	DP_04 a	CC_01 p	0.85	0.727272727272727	0.122727272727273
26	DP_05 a	CC_01 p	0.8	0.727272727272727	0.0727272727272727
27	DP_06 a	CC_01 p	0.807692307692308	0.444444444444444	0.363247863247863
28	DP_07 a	CC_01 p	0.714285714285714	0.6	0.114285714285714
29	DP_08 a	CC_01 p	0.625	0.25	0.375
30	DP_09 a	CC_01 p	0.666666666666667	0.25	0.416666666666667
31	DP_10 a	CC_01 p	0.761904761904762	0.444444444444444	0.317460317460317
32	DP_11 a	CC_01 p	0.736842105263158	0.444444444444444	0.292397660818713
33	DP_12 a	CC_01 p	0.681818181818182	0	0.681818181818182
34	CC_03 p	CC_02 p	0.6	0.5	0.1
35	CC_04 p	CC_02 p	0.4	0	0.4
36	CC_05 p	CC_02 p	0.857142857142857	0.8	0.0571428571428571
37	DP_01 p	CC_02 p	1	NA	NA
38	DP_02 p	CC_02 p	0.666666666666667	0	0.666666666666667
39	DP_03 p	CC_02 p	0.6	0.5	0.1
40	DP_04 p	CC_02 p	0.666666666666667	0.5	0.166666666666667
41	DP_05 p	CC_02 p	0.714285714285714	0.5	0.214285714285714
42	DP_06 p	CC_02 p	0.846153846153846	0.5	0.346153846153846
43	DP_07 p	CC_02 p	0.8	0.5	0.3
44	DP_08 p	CC_02 p	0.888888888888889	0.8	0.0888888888888889
45	DP_09 p	CC_02 p	0.909090909090909	0.8	0.109090909090909
46	DP_10 p	CC_02 p	0.818181818181818	0.5	0.318181818181818
47	DP_11 p	CC_02 p	0.875	0.8	0.075
48	DP_12 p	CC_02 p	0.777777777777778	0.5	0.277777777777778
49	CC_01 a	CC_02 p	0.823529411764706	0	0.823529411764706
50	CC_02 a	CC_02 p	0.666666666666667	0.5	0.166666666666667
51	CC_03 a	CC_02 p	0.666666666666667	0.5	0.166666666666667
52	CC_04 a	CC_02 p	0.823529411764706	0	0.823529411764706
53	CC_05 a	CC_02 p	0.857142857142857	0	0.857142857142857
54	DP_01 a	CC_02 p	0.909090909090909	0.8	0.109090909090909
55	DP_02 a	CC_02 p	1	1	0
56	DP_03 a	CC_02 p	0.923076923076923	0.8	0.123076923076923
57	DP_04 a	CC_02 p	0.882352941176471	0.5	0.382352941176471
58	DP_05 a	CC_02 p	0.833333333333333	0.5	0.333333333333333
59	DP_06 a	CC_02 p	0.875	0	0.875
60	DP_07 a	CC_02 p	0.833333333333333	0.5	0.333333333333333
61	DP_08 a	CC_02 p	0.941176470588235	0.8	0.141176470588235
62	DP_09 a	CC_02 p	0.947368421052632	0.8	0.147368421052632
63	DP_10 a	CC_02 p	0.9	0.5	0.4
64	DP_11 a	CC_02 p	0.823529411764706	0	0.823529411764706
65	DP_12 a	CC_02 p	0.91304347826087	0.5	0.41304347826087
66	CC_04 p	CC_03 p	0.5	0.4	0.1
67	CC_05 p	CC_03 p	0.714285714285714	0.666666666666667	0.0476190476190476
68	DP_01 p	CC_03 p	1	NA	NA
69	DP_02 p	CC_03 p	0.75	0	0.75
70	DP_03 p	CC_03 p	0.666666666666667	0.666666666666667	0
71	DP_04 p	CC_03 p	0.714285714285714	0.666666666666667	0.0476190476190476
72	DP_05 p	CC_03 p	0.75	0.666666666666667	0.0833333333333333
73	DP_06 p	CC_03 p	0.857142857142857	0.666666666666667	0.19047619047619
74	DP_07 p	CC_03 p	0.818181818181818	0.666666666666667	0.151515151515151
75	DP_08 p	CC_03 p	0.777777777777778	0.666666666666667	0.111111111111111
76	DP_09 p	CC_03 p	0.818181818181818	0.666666666666667	0.151515151515151
77	DP_10 p	CC_03 p	0.727272727272727	0.4	0.327272727272727
78	DP_11 p	CC_03 p	0.888888888888889	0.857142857142857	0.0317460317460317
79	DP_12 p	CC_03 p	0.5	0	0.5
80	CC_01 a	CC_03 p	0.764705882352941	0	0.764705882352941
81	CC_02 a	CC_03 p	0.875	0.857142857142857	0.0178571428571429
82	CC_03 a	CC_03 p	0.714285714285714	0.666666666666667	0.0476190476190476
83	CC_04 a	CC_03 p	0.833333333333333	0.4	0.433333333333333
84	CC_05 a	CC_03 p	0.863636363636364	0.4	0.463636363636364
85	DP_01 a	CC_03 p	0.916666666666667	0.857142857142857	0.0595238095238095
86	DP_02 a	CC_03 p	1	1	0
87	DP_03 a	CC_03 p	0.928571428571429	0.857142857142857	0.0714285714285714
88	DP_04 a	CC_03 p	0.888888888888889	0.666666666666667	0.222222222222222
89	DP_05 a	CC_03 p	0.846153846153846	0.666666666666667	0.179487179487179
90	DP_06 a	CC_03 p	0.88	0.4	0.48
91	DP_07 a	CC_03 p	0.75	0.4	0.35
92	DP_08 a	CC_03 p	0.8125	0.4	0.4125
93	DP_09 a	CC_03 p	0.833333333333333	0.4	0.433333333333333
94	DP_10 a	CC_03 p	0.85	0.4	0.45
95	DP_11 a	CC_03 p	0.764705882352941	0	0.764705882352941
96	DP_12 a	CC_03 p	0.818181818181818	0	0.818181818181818
97	CC_05 p	CC_04 p	0.571428571428571	0.571428571428571	0
98	DP_01 p	CC_04 p	1	NA	NA
99	DP_02 p	CC_04 p	0.8	0	0.8
100	DP_03 p	CC_04 p	0.2	0	0.2
101	DP_04 p	CC_04 p	0.571428571428571	0.571428571428571	0
102	DP_05 p	CC_04 p	0.625	0.571428571428571	0.0535714285714286
103	DP_06 p	CC_04 p	0.692307692307692	0.333333333333333	0.358974358974359
104	DP_07 p	CC_04 p	0.6	0.333333333333333	0.266666666666667
105	DP_08 p	CC_04 p	0.8	0.75	0.05
106	DP_09 p	CC_04 p	0.833333333333333	0.75	0.0833333333333333
107	DP_10 p	CC_04 p	0.636363636363636	0.333333333333333	0.303030303030303
108	DP_11 p	CC_04 p	0.777777777777778	0.75	0.0277777777777778
109	DP_12 p	CC_04 p	0.555555555555556	0.333333333333333	0.222222222222222
110	CC_01 a	CC_04 p	0.705882352941177	0	0.705882352941177
111	CC_02 a	CC_04 p	0.75	0.75	0
112	CC_03 a	CC_04 p	0.75	0.75	0
113	CC_04 a	CC_04 p	0.705882352941177	0	0.705882352941177
114	CC_05 a	CC_04 p	0.761904761904762	0	0.761904761904762
115	DP_01 a	CC_04 p	0.923076923076923	0.888888888888889	0.0341880341880342
116	DP_02 a	CC_04 p	1	1	0
117	DP_03 a	CC_04 p	0.857142857142857	0.75	0.107142857142857
118	DP_04 a	CC_04 p	0.764705882352941	0.333333333333333	0.431372549019608
119	DP_05 a	CC_04 p	0.769230769230769	0.571428571428571	0.197802197802198
120	DP_06 a	CC_04 p	0.791666666666667	0	0.791666666666667
121	DP_07 a	CC_04 p	0.666666666666667	0.333333333333333	0.333333333333333
122	DP_08 a	CC_04 p	0.823529411764706	0.571428571428571	0.252100840336134
123	DP_09 a	CC_04 p	0.842105263157895	0.571428571428571	0.270676691729323
124	DP_10 a	CC_04 p	0.8	0.333333333333333	0.466666666666667
125	DP_11 a	CC_04 p	0.705882352941177	0	0.705882352941177
126	DP_12 a	CC_04 p	0.826086956521739	0.333333333333333	0.492753623188406
127	DP_01 p	CC_05 p	1	NA	NA
128	DP_02 p	CC_05 p	1	1	0
129	DP_03 p	CC_05 p	0.5	0.4	0.1
130	DP_04 p	CC_05 p	0.75	0.75	0
131	DP_05 p	CC_05 p	0.625	0.571428571428571	0.0535714285714286
132	DP_06 p	CC_05 p	0.692307692307692	0.333333333333333	0.358974358974359
133	DP_07 p	CC_05 p	0.727272727272727	0.571428571428571	0.155844155844156
134	DP_08 p	CC_05 p	0.666666666666667	0.571428571428571	0.0952380952380952
135	DP_09 p	CC_05 p	0.727272727272727	0.571428571428571	0.155844155844156
136	DP_10 p	CC_05 p	0.636363636363636	0.333333333333333	0.303030303030303
137	DP_11 p	CC_05 p	0.9	0.888888888888889	0.0111111111111111
138	DP_12 p	CC_05 p	0.7	0.571428571428571	0.128571428571429
139	CC_01 a	CC_05 p	0.777777777777778	0.333333333333333	0.444444444444444
140	CC_02 a	CC_05 p	0.888888888888889	0.888888888888889	0
141	CC_03 a	CC_05 p	0.888888888888889	0.888888888888889	0
142	CC_04 a	CC_05 p	0.777777777777778	0.333333333333333	0.444444444444444
143	CC_05 a	CC_05 p	0.761904761904762	0	0.761904761904762
144	DP_01 a	CC_05 p	1	1	0
145	DP_02 a	CC_05 p	1	1	0
146	DP_03 a	CC_05 p	0.933333333333333	0.888888888888889	0.0444444444444444
147	DP_04 a	CC_05 p	0.894736842105263	0.75	0.144736842105263
148	DP_05 a	CC_05 p	0.769230769230769	0.571428571428571	0.197802197802198
149	DP_06 a	CC_05 p	0.84	0.333333333333333	0.506666666666667
150	DP_07 a	CC_05 p	0.769230769230769	0.571428571428571	0.197802197802198
151	DP_08 a	CC_05 p	0.75	0.333333333333333	0.416666666666667
152	DP_09 a	CC_05 p	0.777777777777778	0.333333333333333	0.444444444444444
153	DP_10 a	CC_05 p	0.8	0.333333333333333	0.466666666666667
154	DP_11 a	CC_05 p	0.842105263157895	0.571428571428571	0.270676691729323
155	DP_12 a	CC_05 p	0.826086956521739	0.333333333333333	0.492753623188406
156	DP_02 p	DP_01 p	1	NA	NA
157	DP_03 p	DP_01 p	1	NA	NA
158	DP_04 p	DP_01 p	1	NA	NA
159	DP_05 p	DP_01 p	1	NA	NA
160	DP_06 p	DP_01 p	1	NA	NA
161	DP_07 p	DP_01 p	1	NA	NA
162	DP_08 p	DP_01 p	1	NA	NA
163	DP_09 p	DP_01 p	1	NA	NA
164	DP_10 p	DP_01 p	1	NA	NA
165	DP_11 p	DP_01 p	1	NA	NA
166	DP_12 p	DP_01 p	1	NA	NA
167	CC_01 a	DP_01 p	1	NA	NA
168	CC_02 a	DP_01 p	1	NA	NA
169	CC_03 a	DP_01 p	1	NA	NA
170	CC_04 a	DP_01 p	1	NA	NA
171	CC_05 a	DP_01 p	1	NA	NA
172	DP_01 a	DP_01 p	1	NA	NA
173	DP_02 a	DP_01 p	1	NA	NA
174	DP_03 a	DP_01 p	1	NA	NA
175	DP_04 a	DP_01 p	1	NA	NA
176	DP_05 a	DP_01 p	1	NA	NA
177	DP_06 a	DP_01 p	1	NA	NA
178	DP_07 a	DP_01 p	1	NA	NA
179	DP_08 a	DP_01 p	1	NA	NA
180	DP_09 a	DP_01 p	1	NA	NA
181	DP_10 a	DP_01 p	1	NA	NA
182	DP_11 a	DP_01 p	1	NA	NA
183	DP_12 a	DP_01 p	1	NA	NA
184	DP_03 p	DP_02 p	1	1	0
185	DP_04 p	DP_02 p	1	1	0
186	DP_05 p	DP_02 p	1	1	0
187	DP_06 p	DP_02 p	1	1	0
188	DP_07 p	DP_02 p	1	1	0
189	DP_08 p	DP_02 p	1	1	0
190	DP_09 p	DP_02 p	1	1	0
191	DP_10 p	DP_02 p	1	1	0
192	DP_11 p	DP_02 p	1	1	0
193	DP_12 p	DP_02 p	0.875	0	0.875
194	CC_01 a	DP_02 p	0.941176470588235	0	0.941176470588235
195	CC_02 a	DP_02 p	1	1	0
196	CC_03 a	DP_02 p	0.8	0	0.8
197	CC_04 a	DP_02 p	0.941176470588235	0	0.941176470588235
198	CC_05 a	DP_02 p	0.952380952380952	0	0.952380952380952
199	DP_01 a	DP_02 p	0.888888888888889	0	0.888888888888889
200	DP_02 a	DP_02 p	1	1	0
201	DP_03 a	DP_02 p	1	1	0
202	DP_04 a	DP_02 p	0.9375	0	0.9375
203	DP_05 a	DP_02 p	1	1	0
204	DP_06 a	DP_02 p	0.958333333333333	0	0.958333333333333
205	DP_07 a	DP_02 p	0.909090909090909	0	0.909090909090909
206	DP_08 a	DP_02 p	1	1	0
207	DP_09 a	DP_02 p	1	1	0
208	DP_10 a	DP_02 p	1	1	0
209	DP_11 a	DP_02 p	0.941176470588235	0	0.941176470588235
210	DP_12 a	DP_02 p	0.954545454545455	0	0.954545454545455
211	DP_04 p	DP_03 p	0.5	0.4	0.1
212	DP_05 p	DP_03 p	0.571428571428571	0.4	0.171428571428571
213	DP_06 p	DP_03 p	0.666666666666667	0	0.666666666666667
214	DP_07 p	DP_03 p	0.555555555555556	0	0.555555555555556
215	DP_08 p	DP_03 p	0.777777777777778	0.666666666666667	0.111111111111111
216	DP_09 p	DP_03 p	0.818181818181818	0.666666666666667	0.151515151515151
217	DP_10 p	DP_03 p	0.6	0	0.6
218	DP_11 p	DP_03 p	0.75	0.666666666666667	0.0833333333333333
219	DP_12 p	DP_03 p	0.666666666666667	0.4	0.266666666666667
220	CC_01 a	DP_03 p	0.764705882352941	0	0.764705882352941
221	CC_02 a	DP_03 p	0.714285714285714	0.666666666666667	0.0476190476190476
222	CC_03 a	DP_03 p	0.875	0.857142857142857	0.0178571428571429
223	CC_04 a	DP_03 p	0.764705882352941	0	0.764705882352941
224	CC_05 a	DP_03 p	0.80952380952381	0	0.80952380952381
225	DP_01 a	DP_03 p	1	1	0
226	DP_02 a	DP_03 p	1	1	0
227	DP_03 a	DP_03 p	0.846153846153846	0.666666666666667	0.179487179487179
228	DP_04 a	DP_03 p	0.823529411764706	0.4	0.423529411764706
229	DP_05 a	DP_03 p	0.75	0.4	0.35
230	DP_06 a	DP_03 p	0.833333333333333	0	0.833333333333333
231	DP_07 a	DP_03 p	0.75	0.4	0.35
232	DP_08 a	DP_03 p	0.8125	0.4	0.4125
233	DP_09 a	DP_03 p	0.833333333333333	0.4	0.433333333333333
234	DP_10 a	DP_03 p	0.789473684210526	0	0.789473684210526
235	DP_11 a	DP_03 p	0.764705882352941	0	0.764705882352941
236	DP_12 a	DP_03 p	0.869565217391304	0.4	0.469565217391304
237	DP_05 p	DP_04 p	0.625	0.571428571428571	0.0535714285714286
238	DP_06 p	DP_04 p	0.692307692307692	0.333333333333333	0.358974358974359
239	DP_07 p	DP_04 p	0.727272727272727	0.571428571428571	0.155844155844156
240	DP_08 p	DP_04 p	0.666666666666667	0.571428571428571	0.0952380952380952
241	DP_09 p	DP_04 p	0.727272727272727	0.571428571428571	0.155844155844156
242	DP_10 p	DP_04 p	0.636363636363636	0.333333333333333	0.303030303030303
243	DP_11 p	DP_04 p	0.777777777777778	0.75	0.0277777777777778
244	DP_12 p	DP_04 p	0.818181818181818	0.75	0.0681818181818182
245	CC_01 a	DP_04 p	0.777777777777778	0.333333333333333	0.444444444444444
246	CC_02 a	DP_04 p	0.75	0.75	0
247	CC_03 a	DP_04 p	0.888888888888889	0.888888888888889	0
248	CC_04 a	DP_04 p	0.777777777777778	0.333333333333333	0.444444444444444
249	CC_05 a	DP_04 p	0.818181818181818	0.333333333333333	0.484848484848485
250	DP_01 a	DP_04 p	1	1	0
251	DP_02 a	DP_04 p	1	1	0
252	DP_03 a	DP_04 p	0.857142857142857	0.75	0.107142857142857
253	DP_04 a	DP_04 p	0.764705882352941	0.333333333333333	0.431372549019608
254	DP_05 a	DP_04 p	0.769230769230769	0.571428571428571	0.197802197802198
255	DP_06 a	DP_04 p	0.791666666666667	0	0.791666666666667
256	DP_07 a	DP_04 p	0.769230769230769	0.571428571428571	0.197802197802198
257	DP_08 a	DP_04 p	0.75	0.333333333333333	0.416666666666667
258	DP_09 a	DP_04 p	0.842105263157895	0.571428571428571	0.270676691729323
259	DP_10 a	DP_04 p	0.736842105263158	0	0.736842105263158
260	DP_11 a	DP_04 p	0.842105263157895	0.571428571428571	0.270676691729323
261	DP_12 a	DP_04 p	0.875	0.571428571428571	0.303571428571429
262	DP_06 p	DP_05 p	0.5	0	0.5
263	DP_07 p	DP_05 p	0.5	0.285714285714286	0.214285714285714
264	DP_08 p	DP_05 p	0.555555555555556	0.5	0.0555555555555556
265	DP_09 p	DP_05 p	0.636363636363636	0.5	0.136363636363636
266	DP_10 p	DP_05 p	0.545454545454545	0.285714285714286	0.25974025974026
267	DP_11 p	DP_05 p	0.5	0.5	0
268	DP_12 p	DP_05 p	0.727272727272727	0.666666666666667	0.0606060606060606
269	CC_01 a	DP_05 p	0.722222222222222	0.285714285714286	0.436507936507937
270	CC_02 a	DP_05 p	0.777777777777778	0.75	0.0277777777777778
271	CC_03 a	DP_05 p	0.9	0.888888888888889	0.0111111111111111
272	CC_04 a	DP_05 p	0.722222222222222	0.285714285714286	0.436507936507937
273	CC_05 a	DP_05 p	0.772727272727273	0.285714285714286	0.487012987012987
274	DP_01 a	DP_05 p	1	1	0
275	DP_02 a	DP_05 p	1	1	0
276	DP_03 a	DP_05 p	0.866666666666667	0.8	0.0666666666666667
277	DP_04 a	DP_05 p	0.842105263157895	0.666666666666667	0.175438596491228
278	DP_05 a	DP_05 p	0.454545454545455	0	0.454545454545455
279	DP_06 a	DP_05 p	0.75	0	0.75
280	DP_07 a	DP_05 p	0.692307692307692	0.5	0.192307692307692
281	DP_08 a	DP_05 p	0.764705882352941	0.5	0.264705882352941
282	DP_09 a	DP_05 p	0.722222222222222	0.285714285714286	0.436507936507937
283	DP_10 a	DP_05 p	0.75	0.285714285714286	0.464285714285714
284	DP_11 a	DP_05 p	0.722222222222222	0.285714285714286	0.436507936507937
285	DP_12 a	DP_05 p	0.782608695652174	0.285714285714286	0.496894409937888
286	DP_07 p	DP_06 p	0.6	0.5	0.1
287	DP_08 p	DP_06 p	0.642857142857143	0.444444444444444	0.198412698412698
288	DP_09 p	DP_06 p	0.764705882352941	0.714285714285714	0.0504201680672269
289	DP_10 p	DP_06 p	0.533333333333333	0.461538461538462	0.0717948717948718
290	DP_11 p	DP_06 p	0.615384615384615	0.285714285714286	0.32967032967033
291	DP_12 p	DP_06 p	0.666666666666667	0.545454545454545	0.121212121212121
292	CC_01 a	DP_06 p	0.739130434782609	0.666666666666667	0.072463768115942
293	CC_02 a	DP_06 p	0.866666666666667	0.75	0.116666666666667
294	CC_03 a	DP_06 p	0.9375	0.888888888888889	0.0486111111111111
295	CC_04 a	DP_06 p	0.681818181818182	0.588235294117647	0.0935828877005348
296	CC_05 a	DP_06 p	0.730769230769231	0.588235294117647	0.142533936651584
297	DP_01 a	DP_06 p	0.95	0.941176470588235	0.00882352941176471
298	DP_02 a	DP_06 p	1	1	0
299	DP_03 a	DP_06 p	0.904761904761905	0.9	0.00476190476190476
300	DP_04 a	DP_06 p	0.782608695652174	0.736842105263158	0.045766590389016
301	DP_05 a	DP_06 p	0.5625	0.533333333333333	0.0291666666666667
302	DP_06 a	DP_06 p	0.5	0	0.5
303	DP_07 a	DP_06 p	0.722222222222222	0.705882352941177	0.0163398692810458
304	DP_08 a	DP_06 p	0.578947368421053	0.5	0.0789473684210526
305	DP_09 a	DP_06 p	0.681818181818182	0.588235294117647	0.0935828877005348
306	DP_10 a	DP_06 p	0.523809523809524	0.285714285714286	0.238095238095238
307	DP_11 a	DP_06 p	0.619047619047619	0.5	0.119047619047619
308	DP_12 a	DP_06 p	0.64	0.4	0.24
309	DP_08 p	DP_07 p	0.769230769230769	0.727272727272727	0.041958041958042
310	DP_09 p	DP_07 p	0.714285714285714	0.714285714285714	0
311	DP_10 p	DP_07 p	0.416666666666667	0.363636363636364	0.053030303030303
312	DP_11 p	DP_07 p	0.5	0.285714285714286	0.214285714285714
313	DP_12 p	DP_07 p	0.692307692307692	0.666666666666667	0.0256410256410256
314	CC_01 a	DP_07 p	0.7	0.5	0.2
315	CC_02 a	DP_07 p	0.833333333333333	0.75	0.0833333333333333
316	CC_03 a	DP_07 p	0.923076923076923	0.888888888888889	0.0341880341880342
317	CC_04 a	DP_07 p	0.761904761904762	0.615384615384615	0.146520146520147
318	CC_05 a	DP_07 p	0.75	0.5	0.25
319	DP_01 a	DP_07 p	1	1	0
320	DP_02 a	DP_07 p	1	1	0
321	DP_03 a	DP_07 p	0.888888888888889	0.875	0.0138888888888889
322	DP_04 a	DP_07 p	0.80952380952381	0.714285714285714	0.0952380952380952
323	DP_05 a	DP_07 p	0.461538461538462	0.363636363636364	0.0979020979020979
324	DP_06 a	DP_07 p	0.68	0.2	0.48
325	DP_07 a	DP_07 p	0.461538461538462	0.363636363636364	0.0979020979020979
326	DP_08 a	DP_07 p	0.736842105263158	0.615384615384615	0.121457489878543
327	DP_09 a	DP_07 p	0.631578947368421	0.363636363636364	0.267942583732057
328	DP_10 a	DP_07 p	0.666666666666667	0.363636363636364	0.303030303030303
329	DP_11 a	DP_07 p	0.631578947368421	0.363636363636364	0.267942583732057
330	DP_12 a	DP_07 p	0.708333333333333	0.363636363636364	0.34469696969697
331	DP_09 p	DP_08 p	0.666666666666667	0.6	0.0666666666666667
332	DP_10 p	DP_08 p	0.692307692307692	0.6	0.0923076923076923
333	DP_11 p	DP_08 p	0.818181818181818	0.8	0.0181818181818182
334	DP_12 p	DP_08 p	0.75	0.727272727272727	0.0227272727272727
335	CC_01 a	DP_08 p	0.8	0.6	0.2
336	CC_02 a	DP_08 p	0.909090909090909	0.888888888888889	0.0202020202020202
337	CC_03 a	DP_08 p	0.909090909090909	0.888888888888889	0.0202020202020202
338	CC_04 a	DP_08 p	0.8	0.6	0.2
339	CC_05 a	DP_08 p	0.833333333333333	0.6	0.233333333333333
340	DP_01 a	DP_08 p	1	1	0
341	DP_02 a	DP_08 p	1	1	0
342	DP_03 a	DP_08 p	0.941176470588235	0.923076923076923	0.0180995475113122
343	DP_04 a	DP_08 p	0.85	0.727272727272727	0.122727272727273
344	DP_05 a	DP_08 p	0.714285714285714	0.6	0.114285714285714
345	DP_06 a	DP_08 p	0.807692307692308	0.444444444444444	0.363247863247863
346	DP_07 a	DP_08 p	0.8	0.727272727272727	0.0727272727272727
347	DP_08 a	DP_08 p	0.705882352941177	0.444444444444444	0.261437908496732
348	DP_09 a	DP_08 p	0.736842105263158	0.444444444444444	0.292397660818713
349	DP_10 a	DP_08 p	0.818181818181818	0.6	0.218181818181818
350	DP_11 a	DP_08 p	0.857142857142857	0.727272727272727	0.12987012987013
351	DP_12 a	DP_08 p	0.84	0.6	0.24
352	DP_10 p	DP_09 p	0.733333333333333	0.714285714285714	0.019047619047619
353	DP_11 p	DP_09 p	0.75	0.666666666666667	0.0833333333333333
354	DP_12 p	DP_09 p	0.692307692307692	0.666666666666667	0.0256410256410256
355	CC_01 a	DP_09 p	0.7	0.5	0.2
356	CC_02 a	DP_09 p	0.833333333333333	0.75	0.0833333333333333
357	CC_03 a	DP_09 p	0.923076923076923	0.888888888888889	0.0341880341880342
358	CC_04 a	DP_09 p	0.761904761904762	0.615384615384615	0.146520146520147
359	CC_05 a	DP_09 p	0.695652173913043	0.363636363636364	0.33201581027668
360	DP_01 a	DP_09 p	1	1	0
361	DP_02 a	DP_09 p	1	1	0
362	DP_03 a	DP_09 p	0.947368421052632	0.941176470588235	0.00619195046439628
363	DP_04 a	DP_09 p	0.863636363636364	0.8	0.0636363636363636
364	DP_05 a	DP_09 p	0.666666666666667	0.615384615384615	0.0512820512820513
365	DP_06 a	DP_09 p	0.777777777777778	0.5	0.277777777777778
366	DP_07 a	DP_09 p	0.666666666666667	0.615384615384615	0.0512820512820513
367	DP_08 a	DP_09 p	0.666666666666667	0.5	0.166666666666667
368	DP_09 a	DP_09 p	0.555555555555556	0.2	0.355555555555556
369	DP_10 a	DP_09 p	0.727272727272727	0.5	0.227272727272727
370	DP_11 a	DP_09 p	0.761904761904762	0.615384615384615	0.146520146520147
371	DP_12 a	DP_09 p	0.652173913043478	0.2	0.452173913043478
372	DP_11 p	DP_10 p	0.666666666666667	0.5	0.166666666666667
373	DP_12 p	DP_10 p	0.714285714285714	0.666666666666667	0.0476190476190476
374	CC_01 a	DP_10 p	0.65	0.461538461538462	0.188461538461538
375	CC_02 a	DP_10 p	0.846153846153846	0.75	0.0961538461538462
376	CC_03 a	DP_10 p	0.928571428571429	0.888888888888889	0.0396825396825397
377	CC_04 a	DP_10 p	0.772727272727273	0.666666666666667	0.106060606060606
378	CC_05 a	DP_10 p	0.76	0.571428571428571	0.188571428571429
379	DP_01 a	DP_10 p	1	1	0
380	DP_02 a	DP_10 p	1	1	0
381	DP_03 a	DP_10 p	0.894736842105263	0.888888888888889	0.00584795321637427
382	DP_04 a	DP_10 p	0.818181818181818	0.75	0.0681818181818182
383	DP_05 a	DP_10 p	0.5	0.461538461538462	0.0384615384615385
384	DP_06 a	DP_10 p	0.64	0.181818181818182	0.458181818181818
385	DP_07 a	DP_10 p	0.6	0.571428571428571	0.0285714285714286
386	DP_08 a	DP_10 p	0.611111111111111	0.461538461538462	0.14957264957265
387	DP_09 a	DP_10 p	0.578947368421053	0.333333333333333	0.245614035087719
388	DP_10 a	DP_10 p	0.473684210526316	0	0.473684210526316
389	DP_11 a	DP_10 p	0.65	0.461538461538462	0.188461538461538
390	DP_12 a	DP_10 p	0.666666666666667	0.333333333333333	0.333333333333333
391	DP_12 p	DP_11 p	0.833333333333333	0.8	0.0333333333333333
392	CC_01 a	DP_11 p	0.789473684210526	0.5	0.289473684210526
393	CC_02 a	DP_11 p	0.9	0.888888888888889	0.0111111111111111
394	CC_03 a	DP_11 p	1	1	0
395	CC_04 a	DP_11 p	0.789473684210526	0.5	0.289473684210526
396	CC_05 a	DP_11 p	0.772727272727273	0.285714285714286	0.487012987012987
397	DP_01 a	DP_11 p	1	1	0
398	DP_02 a	DP_11 p	1	1	0
399	DP_03 a	DP_11 p	0.866666666666667	0.8	0.0666666666666667
400	DP_04 a	DP_11 p	0.842105263157895	0.666666666666667	0.175438596491228
401	DP_05 a	DP_11 p	0.583333333333333	0.285714285714286	0.297619047619048
402	DP_06 a	DP_11 p	0.75	0	0.75
403	DP_07 a	DP_11 p	0.692307692307692	0.5	0.192307692307692
404	DP_08 a	DP_11 p	0.833333333333333	0.666666666666667	0.166666666666667
405	DP_09 a	DP_11 p	0.789473684210526	0.5	0.289473684210526
406	DP_10 a	DP_11 p	0.75	0.285714285714286	0.464285714285714
407	DP_11 a	DP_11 p	0.722222222222222	0.285714285714286	0.436507936507937
408	DP_12 a	DP_11 p	0.782608695652174	0.285714285714286	0.496894409937888
409	CC_01 a	DP_12 p	0.684210526315789	0.4	0.284210526315789
410	CC_02 a	DP_12 p	0.818181818181818	0.75	0.0681818181818182
411	CC_03 a	DP_12 p	0.818181818181818	0.75	0.0681818181818182
412	CC_04 a	DP_12 p	0.75	0.545454545454545	0.204545454545455
413	CC_05 a	DP_12 p	0.739130434782609	0.4	0.339130434782609
414	DP_01 a	DP_12 p	0.9375	0.933333333333333	0.00416666666666667
415	DP_02 a	DP_12 p	1	1	0
416	DP_03 a	DP_12 p	0.944444444444444	0.933333333333333	0.0111111111111111
417	DP_04 a	DP_12 p	0.8	0.666666666666667	0.133333333333333
418	DP_05 a	DP_12 p	0.8125	0.769230769230769	0.0432692307692308
419	DP_06 a	DP_12 p	0.769230769230769	0.4	0.369230769230769
420	DP_07 a	DP_12 p	0.642857142857143	0.545454545454545	0.0974025974025974
421	DP_08 a	DP_12 p	0.647058823529412	0.4	0.247058823529412
422	DP_09 a	DP_12 p	0.684210526315789	0.4	0.284210526315789
423	DP_10 a	DP_12 p	0.772727272727273	0.545454545454545	0.227272727272727
424	DP_11 a	DP_12 p	0.611111111111111	0.222222222222222	0.388888888888889
425	DP_12 a	DP_12 p	0.636363636363636	0	0.636363636363636
426	CC_02 a	CC_01 a	0.9	0.75	0.15
427	CC_03 a	CC_01 a	0.9	0.75	0.15
428	CC_04 a	CC_01 a	0.583333333333333	0.583333333333333	0
429	CC_05 a	CC_01 a	0.642857142857143	0.583333333333333	0.0595238095238095
430	DP_01 a	CC_01 a	0.916666666666667	0.875	0.0416666666666667
431	DP_02 a	CC_01 a	1	1	0
432	DP_03 a	CC_01 a	0.923076923076923	0.9	0.0230769230769231
433	DP_04 a	CC_01 a	0.777777777777778	0.769230769230769	0.00854700854700855
434	DP_05 a	CC_01 a	0.727272727272727	0.625	0.102272727272727
435	DP_06 a	CC_01 a	0.633333333333333	0.521739130434783	0.111594202898551
436	DP_07 a	CC_01 a	0.6	0.428571428571429	0.171428571428571
437	DP_08 a	CC_01 a	0.72	0.695652173913043	0.0243478260869565
438	DP_09 a	CC_01 a	0.64	0.64	0
439	DP_10 a	CC_01 a	0.666666666666667	0.64	0.0266666666666667
440	DP_11 a	CC_01 a	0.692307692307692	0.692307692307692	0
441	DP_12 a	CC_01 a	0.607142857142857	0.521739130434783	0.0854037267080745
442	CC_03 a	CC_02 a	0.571428571428571	0.571428571428571	0
443	CC_04 a	CC_02 a	0.842105263157895	0.571428571428571	0.270676691729323
444	CC_05 a	CC_02 a	0.818181818181818	0.333333333333333	0.484848484848485
445	DP_01 a	CC_02 a	1	1	0
446	DP_02 a	CC_02 a	0.833333333333333	0.666666666666667	0.166666666666667
447	DP_03 a	CC_02 a	0.933333333333333	0.888888888888889	0.0444444444444444
448	DP_04 a	CC_02 a	0.894736842105263	0.75	0.144736842105263
449	DP_05 a	CC_02 a	0.769230769230769	0.571428571428571	0.197802197802198
450	DP_06 a	CC_02 a	0.884615384615385	0.571428571428571	0.313186813186813
451	DP_07 a	CC_02 a	0.933333333333333	0.888888888888889	0.0444444444444444
452	DP_08 a	CC_02 a	0.888888888888889	0.75	0.138888888888889
453	DP_09 a	CC_02 a	0.9	0.75	0.15
454	DP_10 a	CC_02 a	0.909090909090909	0.75	0.159090909090909
455	DP_11 a	CC_02 a	0.842105263157895	0.571428571428571	0.270676691729323
456	DP_12 a	CC_02 a	0.875	0.571428571428571	0.303571428571429
457	CC_04 a	CC_03 a	0.777777777777778	0.333333333333333	0.444444444444444
458	CC_05 a	CC_03 a	0.818181818181818	0.333333333333333	0.484848484848485
459	DP_01 a	CC_03 a	0.833333333333333	0.75	0.0833333333333333
460	DP_02 a	CC_03 a	0.833333333333333	0.666666666666667	0.166666666666667
461	DP_03 a	CC_03 a	1	1	0
462	DP_04 a	CC_03 a	0.833333333333333	0.571428571428571	0.261904761904762
463	DP_05 a	CC_03 a	0.857142857142857	0.75	0.107142857142857
464	DP_06 a	CC_03 a	0.884615384615385	0.571428571428571	0.313186813186813
465	DP_07 a	CC_03 a	0.857142857142857	0.75	0.107142857142857
466	DP_08 a	CC_03 a	0.947368421052632	0.888888888888889	0.0584795321637427
467	DP_09 a	CC_03 a	0.952380952380952	0.888888888888889	0.0634920634920635
468	DP_10 a	CC_03 a	0.956521739130435	0.888888888888889	0.0676328502415459
469	DP_11 a	CC_03 a	0.9	0.75	0.15
470	DP_12 a	CC_03 a	0.875	0.571428571428571	0.303571428571429
471	CC_05 a	CC_04 a	0.347826086956522	0.210526315789474	0.137299771167048
472	DP_01 a	CC_04 a	0.818181818181818	0.714285714285714	0.103896103896104
473	DP_02 a	CC_04 a	0.882352941176471	0	0.882352941176471
474	DP_03 a	CC_04 a	0.833333333333333	0.777777777777778	0.0555555555555556
475	DP_04 a	CC_04 a	0.5	0.476190476190476	0.0238095238095238
476	DP_05 a	CC_04 a	0.727272727272727	0.625	0.102272727272727
477	DP_06 a	CC_04 a	0.535714285714286	0.380952380952381	0.154761904761905
478	DP_07 a	CC_04 a	0.666666666666667	0.533333333333333	0.133333333333333
479	DP_08 a	CC_04 a	0.72	0.695652173913043	0.0243478260869565
480	DP_09 a	CC_04 a	0.740740740740741	0.740740740740741	0
481	DP_10 a	CC_04 a	0.666666666666667	0.64	0.0266666666666667
482	DP_11 a	CC_04 a	0.692307692307692	0.692307692307692	0
483	DP_12 a	CC_04 a	0.5	0.380952380952381	0.119047619047619
484	DP_01 a	CC_05 a	0.888888888888889	0.8	0.0888888888888889
485	DP_02 a	CC_05 a	0.904761904761905	0	0.904761904761905
486	DP_03 a	CC_05 a	0.896551724137931	0.842105263157895	0.0544464609800363
487	DP_04 a	CC_05 a	0.576923076923077	0.476190476190476	0.100732600732601
488	DP_05 a	CC_05 a	0.72	0.533333333333333	0.186666666666667
489	DP_06 a	CC_05 a	0.548387096774194	0.5	0.0483870967741935
490	DP_07 a	CC_05 a	0.666666666666667	0.428571428571429	0.238095238095238
491	DP_08 a	CC_05 a	0.666666666666667	0.571428571428571	0.0952380952380952
492	DP_09 a	CC_05 a	0.689655172413793	0.64	0.0496551724137931
493	DP_10 a	CC_05 a	0.620689655172414	0.592592592592593	0.0280970625798212
494	DP_11 a	CC_05 a	0.592592592592593	0.521739130434783	0.07085346215781
495	DP_12 a	CC_05 a	0.464285714285714	0.444444444444444	0.0198412698412698
496	DP_02 a	DP_01 a	0.9	0.666666666666667	0.233333333333333
497	DP_03 a	DP_01 a	0.823529411764706	0.8	0.0235294117647059
498	DP_04 a	DP_01 a	0.80952380952381	0.714285714285714	0.0952380952380952
499	DP_05 a	DP_01 a	0.947368421052632	0.941176470588235	0.00619195046439628
500	DP_06 a	DP_01 a	0.862068965517241	0.714285714285714	0.147783251231527
501	DP_07 a	DP_01 a	0.947368421052632	0.941176470588235	0.00619195046439628
502	DP_08 a	DP_01 a	0.956521739130435	0.941176470588235	0.0153452685421995
503	DP_09 a	DP_01 a	0.916666666666667	0.875	0.0416666666666667
504	DP_10 a	DP_01 a	0.88	0.8	0.08
505	DP_11 a	DP_01 a	0.916666666666667	0.875	0.0416666666666667
506	DP_12 a	DP_01 a	0.851851851851852	0.714285714285714	0.137566137566138
507	DP_03 a	DP_02 a	0.916666666666667	0.666666666666667	0.25
508	DP_04 a	DP_02 a	0.875	0	0.875
509	DP_05 a	DP_02 a	0.916666666666667	0.666666666666667	0.25
510	DP_06 a	DP_02 a	0.916666666666667	0	0.916666666666667
511	DP_07 a	DP_02 a	1	1	0
512	DP_08 a	DP_02 a	1	1	0
513	DP_09 a	DP_02 a	1	1	0
514	DP_10 a	DP_02 a	0.95	0.666666666666667	0.283333333333333
515	DP_11 a	DP_02 a	1	1	0
516	DP_12 a	DP_02 a	0.909090909090909	0	0.909090909090909
517	DP_04 a	DP_03 a	0.875	0.842105263157895	0.0328947368421053
518	DP_05 a	DP_03 a	0.9	0.9	0
519	DP_06 a	DP_03 a	0.90625	0.842105263157895	0.0641447368421053
520	DP_07 a	DP_03 a	0.952380952380952	0.952380952380952	0
521	DP_08 a	DP_03 a	0.96	0.952380952380952	0.00761904761904762
522	DP_09 a	DP_03 a	0.962962962962963	0.952380952380952	0.0105820105820106
523	DP_10 a	DP_03 a	0.888888888888889	0.842105263157895	0.0467836257309941
524	DP_11 a	DP_03 a	0.923076923076923	0.9	0.0230769230769231
525	DP_12 a	DP_03 a	0.935483870967742	0.9	0.0354838709677419
526	DP_05 a	DP_04 a	0.772727272727273	0.705882352941177	0.0668449197860963
527	DP_06 a	DP_04 a	0.571428571428571	0.4	0.171428571428571
528	DP_07 a	DP_04 a	0.772727272727273	0.705882352941177	0.0668449197860963
529	DP_08 a	DP_04 a	0.807692307692308	0.8	0.00769230769230769
530	DP_09 a	DP_04 a	0.862068965517241	0.857142857142857	0.00492610837438424
531	DP_10 a	DP_04 a	0.75	0.72	0.03
532	DP_11 a	DP_04 a	0.821428571428571	0.814814814814815	0.00661375661375661
533	DP_12 a	DP_04 a	0.733333333333333	0.666666666666667	0.0666666666666667
534	DP_06 a	DP_05 a	0.541666666666667	0	0.541666666666667
535	DP_07 a	DP_05 a	0.625	0.625	0
536	DP_08 a	DP_05 a	0.7	0.625	0.075
537	DP_09 a	DP_05 a	0.6	0.428571428571429	0.171428571428571
538	DP_10 a	DP_05 a	0.636363636363636	0.428571428571429	0.207792207792208
539	DP_11 a	DP_05 a	0.666666666666667	0.533333333333333	0.133333333333333
540	DP_12 a	DP_05 a	0.625	0.307692307692308	0.317307692307692
541	DP_07 a	DP_06 a	0.6	0.166666666666667	0.433333333333333
542	DP_08 a	DP_06 a	0.655172413793103	0.5	0.155172413793103
543	DP_09 a	DP_06 a	0.67741935483871	0.583333333333333	0.0940860215053763
544	DP_10 a	DP_06 a	0.407407407407407	0.272727272727273	0.134680134680135
545	DP_11 a	DP_06 a	0.633333333333333	0.521739130434783	0.111594202898551
546	DP_12 a	DP_06 a	0.466666666666667	0.428571428571429	0.0380952380952381
547	DP_08 a	DP_07 a	0.7	0.625	0.075
548	DP_09 a	DP_07 a	0.6	0.428571428571429	0.171428571428571
549	DP_10 a	DP_07 a	0.636363636363636	0.428571428571429	0.207792207792208
550	DP_11 a	DP_07 a	0.6	0.428571428571429	0.171428571428571
551	DP_12 a	DP_07 a	0.565217391304348	0.166666666666667	0.398550724637681
552	DP_09 a	DP_08 a	0.476190476190476	0.421052631578947	0.0551378446115288
553	DP_10 a	DP_08 a	0.521739130434783	0.421052631578947	0.100686498855835
554	DP_11 a	DP_08 a	0.545454545454545	0.5	0.0454545454545455
555	DP_12 a	DP_08 a	0.576923076923077	0.421052631578947	0.15587044534413
556	DP_10 a	DP_09 a	0.56	0.521739130434783	0.0382608695652174
557	DP_11 a	DP_09 a	0.583333333333333	0.583333333333333	0
558	DP_12 a	DP_09 a	0.44	0.3	0.14
559	DP_11 a	DP_10 a	0.5	0.454545454545455	0.0454545454545454
560	DP_12 a	DP_10 a	0.481481481481481	0.416666666666667	0.0648148148148148
561	DP_12 a	DP_11 a	0.5	0.380952380952381	0.119047619047619
