# Supplementary material for: Local-scale impact of wind energy farms on rare, endemic, and threatened plant species
Source: PeerJ. 2021 May 19;9:e11390. doi: 10.7717/peerj.11390 (PMC8140595; doi:10.7717/peerj.11390)
Supplement: Supplemental Information 2 [file peerj-09-11390-s002.zip › R_code_windt_impact/Data/beta_comp_groups.csv]

	site1	site2	beta.jac	beta.jtu	beta.jne	group	group2
1	CC_02 p	CC_01 p	0.75	0.5	0.25	within	disturb
2	CC_03 p	CC_01 p	0.428571428571429	0	0.428571428571429	within	disturb
3	CC_04 p	CC_01 p	0.666666666666667	0.571428571428571	0.0952380952380952	within	disturb
4	CC_05 p	CC_01 p	0.666666666666667	0.571428571428571	0.0952380952380952	within	disturb
5	DP_01 p	CC_01 p	1	NA	NA	within	disturb
6	DP_02 p	CC_01 p	0.857142857142857	0	0.857142857142857	within	disturb
7	DP_03 p	CC_01 p	0.777777777777778	0.666666666666667	0.111111111111111	within	disturb
8	DP_04 p	CC_01 p	0.666666666666667	0.571428571428571	0.0952380952380952	within	disturb
9	DP_05 p	CC_01 p	0.7	0.666666666666667	0.0333333333333333	within	disturb
10	DP_06 p	CC_01 p	0.8125	0.727272727272727	0.0852272727272727	within	disturb
11	DP_07 p	CC_01 p	0.857142857142857	0.833333333333333	0.0238095238095238	within	disturb
12	DP_08 p	CC_01 p	0.727272727272727	0.727272727272727	0	within	disturb
13	DP_09 p	CC_01 p	0.545454545454545	0.444444444444444	0.101010101010101	within	disturb
14	DP_10 p	CC_01 p	0.692307692307692	0.6	0.0923076923076923	within	disturb
15	DP_11 p	CC_01 p	0.916666666666667	0.909090909090909	0.00757575757575758	within	disturb
16	DP_12 p	CC_01 p	0.5	0.444444444444444	0.0555555555555556	within	disturb
17	CC_01 a	CC_01 p	0.666666666666667	0.25	0.416666666666667	between	both
18	CC_02 a	CC_01 p	0.8	0.75	0.05	between	both
19	CC_03 a	CC_01 p	0.8	0.75	0.05	between	both
20	CC_04 a	CC_01 p	0.736842105263158	0.444444444444444	0.292397660818713	between	both
21	CC_05 a	CC_01 p	0.727272727272727	0.25	0.477272727272727	between	both
22	DP_01 a	CC_01 p	0.933333333333333	0.923076923076923	0.0102564102564103	between	both
23	DP_02 a	CC_01 p	1	1	0	between	both
24	DP_03 a	CC_01 p	0.941176470588235	0.923076923076923	0.0180995475113122	between	both
25	DP_04 a	CC_01 p	0.85	0.727272727272727	0.122727272727273	between	both
26	DP_05 a	CC_01 p	0.8	0.727272727272727	0.0727272727272727	between	both
27	DP_06 a	CC_01 p	0.807692307692308	0.444444444444444	0.363247863247863	between	both
28	DP_07 a	CC_01 p	0.714285714285714	0.6	0.114285714285714	between	both
29	DP_08 a	CC_01 p	0.625	0.25	0.375	between	both
30	DP_09 a	CC_01 p	0.666666666666667	0.25	0.416666666666667	between	both
31	DP_10 a	CC_01 p	0.761904761904762	0.444444444444444	0.317460317460317	between	both
32	DP_11 a	CC_01 p	0.736842105263158	0.444444444444444	0.292397660818713	between	both
33	DP_12 a	CC_01 p	0.681818181818182	0	0.681818181818182	between	both
34	CC_03 p	CC_02 p	0.6	0.5	0.1	within	disturb
35	CC_04 p	CC_02 p	0.4	0	0.4	within	disturb
36	CC_05 p	CC_02 p	0.857142857142857	0.8	0.0571428571428571	within	disturb
37	DP_01 p	CC_02 p	1	NA	NA	within	disturb
38	DP_02 p	CC_02 p	0.666666666666667	0	0.666666666666667	within	disturb
39	DP_03 p	CC_02 p	0.6	0.5	0.1	within	disturb
40	DP_04 p	CC_02 p	0.666666666666667	0.5	0.166666666666667	within	disturb
41	DP_05 p	CC_02 p	0.714285714285714	0.5	0.214285714285714	within	disturb
42	DP_06 p	CC_02 p	0.846153846153846	0.5	0.346153846153846	within	disturb
43	DP_07 p	CC_02 p	0.8	0.5	0.3	within	disturb
44	DP_08 p	CC_02 p	0.888888888888889	0.8	0.0888888888888889	within	disturb
45	DP_09 p	CC_02 p	0.909090909090909	0.8	0.109090909090909	within	disturb
46	DP_10 p	CC_02 p	0.818181818181818	0.5	0.318181818181818	within	disturb
47	DP_11 p	CC_02 p	0.875	0.8	0.075	within	disturb
48	DP_12 p	CC_02 p	0.777777777777778	0.5	0.277777777777778	within	disturb
49	CC_01 a	CC_02 p	0.823529411764706	0	0.823529411764706	between	both
50	CC_02 a	CC_02 p	0.666666666666667	0.5	0.166666666666667	between	both
51	CC_03 a	CC_02 p	0.666666666666667	0.5	0.166666666666667	between	both
52	CC_04 a	CC_02 p	0.823529411764706	0	0.823529411764706	between	both
53	CC_05 a	CC_02 p	0.857142857142857	0	0.857142857142857	between	both
54	DP_01 a	CC_02 p	0.909090909090909	0.8	0.109090909090909	between	both
55	DP_02 a	CC_02 p	1	1	0	between	both
56	DP_03 a	CC_02 p	0.923076923076923	0.8	0.123076923076923	between	both
57	DP_04 a	CC_02 p	0.882352941176471	0.5	0.382352941176471	between	both
58	DP_05 a	CC_02 p	0.833333333333333	0.5	0.333333333333333	between	both
59	DP_06 a	CC_02 p	0.875	0	0.875	between	both
60	DP_07 a	CC_02 p	0.833333333333333	0.5	0.333333333333333	between	both
61	DP_08 a	CC_02 p	0.941176470588235	0.8	0.141176470588235	between	both
62	DP_09 a	CC_02 p	0.947368421052632	0.8	0.147368421052632	between	both
63	DP_10 a	CC_02 p	0.9	0.5	0.4	between	both
64	DP_11 a	CC_02 p	0.823529411764706	0	0.823529411764706	between	both
65	DP_12 a	CC_02 p	0.91304347826087	0.5	0.41304347826087	between	both
66	CC_04 p	CC_03 p	0.5	0.4	0.1	within	disturb
67	CC_05 p	CC_03 p	0.714285714285714	0.666666666666667	0.0476190476190476	within	disturb
68	DP_01 p	CC_03 p	1	NA	NA	within	disturb
69	DP_02 p	CC_03 p	0.75	0	0.75	within	disturb
70	DP_03 p	CC_03 p	0.666666666666667	0.666666666666667	0	within	disturb
71	DP_04 p	CC_03 p	0.714285714285714	0.666666666666667	0.0476190476190476	within	disturb
72	DP_05 p	CC_03 p	0.75	0.666666666666667	0.0833333333333333	within	disturb
73	DP_06 p	CC_03 p	0.857142857142857	0.666666666666667	0.19047619047619	within	disturb
74	DP_07 p	CC_03 p	0.818181818181818	0.666666666666667	0.151515151515151	within	disturb
75	DP_08 p	CC_03 p	0.777777777777778	0.666666666666667	0.111111111111111	within	disturb
76	DP_09 p	CC_03 p	0.818181818181818	0.666666666666667	0.151515151515151	within	disturb
77	DP_10 p	CC_03 p	0.727272727272727	0.4	0.327272727272727	within	disturb
78	DP_11 p	CC_03 p	0.888888888888889	0.857142857142857	0.0317460317460317	within	disturb
79	DP_12 p	CC_03 p	0.5	0	0.5	within	disturb
80	CC_01 a	CC_03 p	0.764705882352941	0	0.764705882352941	between	both
81	CC_02 a	CC_03 p	0.875	0.857142857142857	0.0178571428571429	between	both
82	CC_03 a	CC_03 p	0.714285714285714	0.666666666666667	0.0476190476190476	between	both
83	CC_04 a	CC_03 p	0.833333333333333	0.4	0.433333333333333	between	both
84	CC_05 a	CC_03 p	0.863636363636364	0.4	0.463636363636364	between	both
85	DP_01 a	CC_03 p	0.916666666666667	0.857142857142857	0.0595238095238095	between	both
86	DP_02 a	CC_03 p	1	1	0	between	both
87	DP_03 a	CC_03 p	0.928571428571429	0.857142857142857	0.0714285714285714	between	both
88	DP_04 a	CC_03 p	0.888888888888889	0.666666666666667	0.222222222222222	between	both
89	DP_05 a	CC_03 p	0.846153846153846	0.666666666666667	0.179487179487179	between	both
90	DP_06 a	CC_03 p	0.88	0.4	0.48	between	both
91	DP_07 a	CC_03 p	0.75	0.4	0.35	between	both
92	DP_08 a	CC_03 p	0.8125	0.4	0.4125	between	both
93	DP_09 a	CC_03 p	0.833333333333333	0.4	0.433333333333333	between	both
94	DP_10 a	CC_03 p	0.85	0.4	0.45	between	both
95	DP_11 a	CC_03 p	0.764705882352941	0	0.764705882352941	between	both
96	DP_12 a	CC_03 p	0.818181818181818	0	0.818181818181818	between	both
97	CC_05 p	CC_04 p	0.571428571428571	0.571428571428571	0	within	disturb
98	DP_01 p	CC_04 p	1	NA	NA	within	disturb
99	DP_02 p	CC_04 p	0.8	0	0.8	within	disturb
100	DP_03 p	CC_04 p	0.2	0	0.2	within	disturb
101	DP_04 p	CC_04 p	0.571428571428571	0.571428571428571	0	within	disturb
102	DP_05 p	CC_04 p	0.625	0.571428571428571	0.0535714285714286	within	disturb
103	DP_06 p	CC_04 p	0.692307692307692	0.333333333333333	0.358974358974359	within	disturb
104	DP_07 p	CC_04 p	0.6	0.333333333333333	0.266666666666667	within	disturb
105	DP_08 p	CC_04 p	0.8	0.75	0.05	within	disturb
106	DP_09 p	CC_04 p	0.833333333333333	0.75	0.0833333333333333	within	disturb
107	DP_10 p	CC_04 p	0.636363636363636	0.333333333333333	0.303030303030303	within	disturb
108	DP_11 p	CC_04 p	0.777777777777778	0.75	0.0277777777777778	within	disturb
109	DP_12 p	CC_04 p	0.555555555555556	0.333333333333333	0.222222222222222	within	disturb
110	CC_01 a	CC_04 p	0.705882352941177	0	0.705882352941177	between	both
111	CC_02 a	CC_04 p	0.75	0.75	0	between	both
112	CC_03 a	CC_04 p	0.75	0.75	0	between	both
113	CC_04 a	CC_04 p	0.705882352941177	0	0.705882352941177	between	both
114	CC_05 a	CC_04 p	0.761904761904762	0	0.761904761904762	between	both
115	DP_01 a	CC_04 p	0.923076923076923	0.888888888888889	0.0341880341880342	between	both
116	DP_02 a	CC_04 p	1	1	0	between	both
117	DP_03 a	CC_04 p	0.857142857142857	0.75	0.107142857142857	between	both
118	DP_04 a	CC_04 p	0.764705882352941	0.333333333333333	0.431372549019608	between	both
119	DP_05 a	CC_04 p	0.769230769230769	0.571428571428571	0.197802197802198	between	both
120	DP_06 a	CC_04 p	0.791666666666667	0	0.791666666666667	between	both
121	DP_07 a	CC_04 p	0.666666666666667	0.333333333333333	0.333333333333333	between	both
122	DP_08 a	CC_04 p	0.823529411764706	0.571428571428571	0.252100840336134	between	both
123	DP_09 a	CC_04 p	0.842105263157895	0.571428571428571	0.270676691729323	between	both
124	DP_10 a	CC_04 p	0.8	0.333333333333333	0.466666666666667	between	both
125	DP_11 a	CC_04 p	0.705882352941177	0	0.705882352941177	between	both
126	DP_12 a	CC_04 p	0.826086956521739	0.333333333333333	0.492753623188406	between	both
127	DP_01 p	CC_05 p	1	NA	NA	within	disturb
128	DP_02 p	CC_05 p	1	1	0	within	disturb
129	DP_03 p	CC_05 p	0.5	0.4	0.1	within	disturb
130	DP_04 p	CC_05 p	0.75	0.75	0	within	disturb
131	DP_05 p	CC_05 p	0.625	0.571428571428571	0.0535714285714286	within	disturb
132	DP_06 p	CC_05 p	0.692307692307692	0.333333333333333	0.358974358974359	within	disturb
133	DP_07 p	CC_05 p	0.727272727272727	0.571428571428571	0.155844155844156	within	disturb
134	DP_08 p	CC_05 p	0.666666666666667	0.571428571428571	0.0952380952380952	within	disturb
135	DP_09 p	CC_05 p	0.727272727272727	0.571428571428571	0.155844155844156	within	disturb
136	DP_10 p	CC_05 p	0.636363636363636	0.333333333333333	0.303030303030303	within	disturb
137	DP_11 p	CC_05 p	0.9	0.888888888888889	0.0111111111111111	within	disturb
138	DP_12 p	CC_05 p	0.7	0.571428571428571	0.128571428571429	within	disturb
139	CC_01 a	CC_05 p	0.777777777777778	0.333333333333333	0.444444444444444	between	both
140	CC_02 a	CC_05 p	0.888888888888889	0.888888888888889	0	between	both
141	CC_03 a	CC_05 p	0.888888888888889	0.888888888888889	0	between	both
142	CC_04 a	CC_05 p	0.777777777777778	0.333333333333333	0.444444444444444	between	both
143	CC_05 a	CC_05 p	0.761904761904762	0	0.761904761904762	between	both
144	DP_01 a	CC_05 p	1	1	0	between	both
145	DP_02 a	CC_05 p	1	1	0	between	both
146	DP_03 a	CC_05 p	0.933333333333333	0.888888888888889	0.0444444444444444	between	both
147	DP_04 a	CC_05 p	0.894736842105263	0.75	0.144736842105263	between	both
148	DP_05 a	CC_05 p	0.769230769230769	0.571428571428571	0.197802197802198	between	both
149	DP_06 a	CC_05 p	0.84	0.333333333333333	0.506666666666667	between	both
150	DP_07 a	CC_05 p	0.769230769230769	0.571428571428571	0.197802197802198	between	both
151	DP_08 a	CC_05 p	0.75	0.333333333333333	0.416666666666667	between	both
152	DP_09 a	CC_05 p	0.777777777777778	0.333333333333333	0.444444444444444	between	both
153	DP_10 a	CC_05 p	0.8	0.333333333333333	0.466666666666667	between	both
154	DP_11 a	CC_05 p	0.842105263157895	0.571428571428571	0.270676691729323	between	both
155	DP_12 a	CC_05 p	0.826086956521739	0.333333333333333	0.492753623188406	between	both
156	DP_02 p	DP_01 p	1	NA	NA	within	disturb
157	DP_03 p	DP_01 p	1	NA	NA	within	disturb
158	DP_04 p	DP_01 p	1	NA	NA	within	disturb
159	DP_05 p	DP_01 p	1	NA	NA	within	disturb
160	DP_06 p	DP_01 p	1	NA	NA	within	disturb
161	DP_07 p	DP_01 p	1	NA	NA	within	disturb
162	DP_08 p	DP_01 p	1	NA	NA	within	disturb
163	DP_09 p	DP_01 p	1	NA	NA	within	disturb
164	DP_10 p	DP_01 p	1	NA	NA	within	disturb
165	DP_11 p	DP_01 p	1	NA	NA	within	disturb
166	DP_12 p	DP_01 p	1	NA	NA	within	disturb
167	CC_01 a	DP_01 p	1	NA	NA	between	both
168	CC_02 a	DP_01 p	1	NA	NA	between	both
169	CC_03 a	DP_01 p	1	NA	NA	between	both
170	CC_04 a	DP_01 p	1	NA	NA	between	both
171	CC_05 a	DP_01 p	1	NA	NA	between	both
172	DP_01 a	DP_01 p	1	NA	NA	between	both
173	DP_02 a	DP_01 p	1	NA	NA	between	both
174	DP_03 a	DP_01 p	1	NA	NA	between	both
175	DP_04 a	DP_01 p	1	NA	NA	between	both
176	DP_05 a	DP_01 p	1	NA	NA	between	both
177	DP_06 a	DP_01 p	1	NA	NA	between	both
178	DP_07 a	DP_01 p	1	NA	NA	between	both
179	DP_08 a	DP_01 p	1	NA	NA	between	both
180	DP_09 a	DP_01 p	1	NA	NA	between	both
181	DP_10 a	DP_01 p	1	NA	NA	between	both
182	DP_11 a	DP_01 p	1	NA	NA	between	both
183	DP_12 a	DP_01 p	1	NA	NA	between	both
184	DP_03 p	DP_02 p	1	1	0	within	disturb
185	DP_04 p	DP_02 p	1	1	0	within	disturb
186	DP_05 p	DP_02 p	1	1	0	within	disturb
187	DP_06 p	DP_02 p	1	1	0	within	disturb
188	DP_07 p	DP_02 p	1	1	0	within	disturb
189	DP_08 p	DP_02 p	1	1	0	within	disturb
190	DP_09 p	DP_02 p	1	1	0	within	disturb
191	DP_10 p	DP_02 p	1	1	0	within	disturb
192	DP_11 p	DP_02 p	1	1	0	within	disturb
193	DP_12 p	DP_02 p	0.875	0	0.875	within	disturb
194	CC_01 a	DP_02 p	0.941176470588235	0	0.941176470588235	between	both
195	CC_02 a	DP_02 p	1	1	0	between	both
196	CC_03 a	DP_02 p	0.8	0	0.8	between	both
197	CC_04 a	DP_02 p	0.941176470588235	0	0.941176470588235	between	both
198	CC_05 a	DP_02 p	0.952380952380952	0	0.952380952380952	between	both
199	DP_01 a	DP_02 p	0.888888888888889	0	0.888888888888889	between	both
200	DP_02 a	DP_02 p	1	1	0	between	both
201	DP_03 a	DP_02 p	1	1	0	between	both
202	DP_04 a	DP_02 p	0.9375	0	0.9375	between	both
203	DP_05 a	DP_02 p	1	1	0	between	both
204	DP_06 a	DP_02 p	0.958333333333333	0	0.958333333333333	between	both
205	DP_07 a	DP_02 p	0.909090909090909	0	0.909090909090909	between	both
206	DP_08 a	DP_02 p	1	1	0	between	both
207	DP_09 a	DP_02 p	1	1	0	between	both
208	DP_10 a	DP_02 p	1	1	0	between	both
209	DP_11 a	DP_02 p	0.941176470588235	0	0.941176470588235	between	both
210	DP_12 a	DP_02 p	0.954545454545455	0	0.954545454545455	between	both
211	DP_04 p	DP_03 p	0.5	0.4	0.1	within	disturb
212	DP_05 p	DP_03 p	0.571428571428571	0.4	0.171428571428571	within	disturb
213	DP_06 p	DP_03 p	0.666666666666667	0	0.666666666666667	within	disturb
214	DP_07 p	DP_03 p	0.555555555555556	0	0.555555555555556	within	disturb
215	DP_08 p	DP_03 p	0.777777777777778	0.666666666666667	0.111111111111111	within	disturb
216	DP_09 p	DP_03 p	0.818181818181818	0.666666666666667	0.151515151515151	within	disturb
217	DP_10 p	DP_03 p	0.6	0	0.6	within	disturb
218	DP_11 p	DP_03 p	0.75	0.666666666666667	0.0833333333333333	within	disturb
219	DP_12 p	DP_03 p	0.666666666666667	0.4	0.266666666666667	within	disturb
220	CC_01 a	DP_03 p	0.764705882352941	0	0.764705882352941	between	both
221	CC_02 a	DP_03 p	0.714285714285714	0.666666666666667	0.0476190476190476	between	both
222	CC_03 a	DP_03 p	0.875	0.857142857142857	0.0178571428571429	between	both
223	CC_04 a	DP_03 p	0.764705882352941	0	0.764705882352941	between	both
224	CC_05 a	DP_03 p	0.80952380952381	0	0.80952380952381	between	both
225	DP_01 a	DP_03 p	1	1	0	between	both
226	DP_02 a	DP_03 p	1	1	0	between	both
227	DP_03 a	DP_03 p	0.846153846153846	0.666666666666667	0.179487179487179	between	both
228	DP_04 a	DP_03 p	0.823529411764706	0.4	0.423529411764706	between	both
229	DP_05 a	DP_03 p	0.75	0.4	0.35	between	both
230	DP_06 a	DP_03 p	0.833333333333333	0	0.833333333333333	between	both
231	DP_07 a	DP_03 p	0.75	0.4	0.35	between	both
232	DP_08 a	DP_03 p	0.8125	0.4	0.4125	between	both
233	DP_09 a	DP_03 p	0.833333333333333	0.4	0.433333333333333	between	both
234	DP_10 a	DP_03 p	0.789473684210526	0	0.789473684210526	between	both
235	DP_11 a	DP_03 p	0.764705882352941	0	0.764705882352941	between	both
236	DP_12 a	DP_03 p	0.869565217391304	0.4	0.469565217391304	between	both
237	DP_05 p	DP_04 p	0.625	0.571428571428571	0.0535714285714286	within	disturb
238	DP_06 p	DP_04 p	0.692307692307692	0.333333333333333	0.358974358974359	within	disturb
239	DP_07 p	DP_04 p	0.727272727272727	0.571428571428571	0.155844155844156	within	disturb
240	DP_08 p	DP_04 p	0.666666666666667	0.571428571428571	0.0952380952380952	within	disturb
241	DP_09 p	DP_04 p	0.727272727272727	0.571428571428571	0.155844155844156	within	disturb
242	DP_10 p	DP_04 p	0.636363636363636	0.333333333333333	0.303030303030303	within	disturb
243	DP_11 p	DP_04 p	0.777777777777778	0.75	0.0277777777777778	within	disturb
244	DP_12 p	DP_04 p	0.818181818181818	0.75	0.0681818181818182	within	disturb
245	CC_01 a	DP_04 p	0.777777777777778	0.333333333333333	0.444444444444444	between	both
246	CC_02 a	DP_04 p	0.75	0.75	0	between	both
247	CC_03 a	DP_04 p	0.888888888888889	0.888888888888889	0	between	both
248	CC_04 a	DP_04 p	0.777777777777778	0.333333333333333	0.444444444444444	between	both
249	CC_05 a	DP_04 p	0.818181818181818	0.333333333333333	0.484848484848485	between	both
250	DP_01 a	DP_04 p	1	1	0	between	both
251	DP_02 a	DP_04 p	1	1	0	between	both
252	DP_03 a	DP_04 p	0.857142857142857	0.75	0.107142857142857	between	both
253	DP_04 a	DP_04 p	0.764705882352941	0.333333333333333	0.431372549019608	between	both
254	DP_05 a	DP_04 p	0.769230769230769	0.571428571428571	0.197802197802198	between	both
255	DP_06 a	DP_04 p	0.791666666666667	0	0.791666666666667	between	both
256	DP_07 a	DP_04 p	0.769230769230769	0.571428571428571	0.197802197802198	between	both
257	DP_08 a	DP_04 p	0.75	0.333333333333333	0.416666666666667	between	both
258	DP_09 a	DP_04 p	0.842105263157895	0.571428571428571	0.270676691729323	between	both
259	DP_10 a	DP_04 p	0.736842105263158	0	0.736842105263158	between	both
260	DP_11 a	DP_04 p	0.842105263157895	0.571428571428571	0.270676691729323	between	both
261	DP_12 a	DP_04 p	0.875	0.571428571428571	0.303571428571429	between	both
262	DP_06 p	DP_05 p	0.5	0	0.5	within	disturb
263	DP_07 p	DP_05 p	0.5	0.285714285714286	0.214285714285714	within	disturb
264	DP_08 p	DP_05 p	0.555555555555556	0.5	0.0555555555555556	within	disturb
265	DP_09 p	DP_05 p	0.636363636363636	0.5	0.136363636363636	within	disturb
266	DP_10 p	DP_05 p	0.545454545454545	0.285714285714286	0.25974025974026	within	disturb
267	DP_11 p	DP_05 p	0.5	0.5	0	within	disturb
268	DP_12 p	DP_05 p	0.727272727272727	0.666666666666667	0.0606060606060606	within	disturb
269	CC_01 a	DP_05 p	0.722222222222222	0.285714285714286	0.436507936507937	between	both
270	CC_02 a	DP_05 p	0.777777777777778	0.75	0.0277777777777778	between	both
271	CC_03 a	DP_05 p	0.9	0.888888888888889	0.0111111111111111	between	both
272	CC_04 a	DP_05 p	0.722222222222222	0.285714285714286	0.436507936507937	between	both
273	CC_05 a	DP_05 p	0.772727272727273	0.285714285714286	0.487012987012987	between	both
274	DP_01 a	DP_05 p	1	1	0	between	both
275	DP_02 a	DP_05 p	1	1	0	between	both
276	DP_03 a	DP_05 p	0.866666666666667	0.8	0.0666666666666667	between	both
277	DP_04 a	DP_05 p	0.842105263157895	0.666666666666667	0.175438596491228	between	both
278	DP_05 a	DP_05 p	0.454545454545455	0	0.454545454545455	between	both
279	DP_06 a	DP_05 p	0.75	0	0.75	between	both
280	DP_07 a	DP_05 p	0.692307692307692	0.5	0.192307692307692	between	both
281	DP_08 a	DP_05 p	0.764705882352941	0.5	0.264705882352941	between	both
282	DP_09 a	DP_05 p	0.722222222222222	0.285714285714286	0.436507936507937	between	both
283	DP_10 a	DP_05 p	0.75	0.285714285714286	0.464285714285714	between	both
284	DP_11 a	DP_05 p	0.722222222222222	0.285714285714286	0.436507936507937	between	both
285	DP_12 a	DP_05 p	0.782608695652174	0.285714285714286	0.496894409937888	between	both
286	DP_07 p	DP_06 p	0.6	0.5	0.1	within	disturb
287	DP_08 p	DP_06 p	0.642857142857143	0.444444444444444	0.198412698412698	within	disturb
288	DP_09 p	DP_06 p	0.764705882352941	0.714285714285714	0.0504201680672269	within	disturb
289	DP_10 p	DP_06 p	0.533333333333333	0.461538461538462	0.0717948717948718	within	disturb
290	DP_11 p	DP_06 p	0.615384615384615	0.285714285714286	0.32967032967033	within	disturb
291	DP_12 p	DP_06 p	0.666666666666667	0.545454545454545	0.121212121212121	within	disturb
292	CC_01 a	DP_06 p	0.739130434782609	0.666666666666667	0.072463768115942	between	both
293	CC_02 a	DP_06 p	0.866666666666667	0.75	0.116666666666667	between	both
294	CC_03 a	DP_06 p	0.9375	0.888888888888889	0.0486111111111111	between	both
295	CC_04 a	DP_06 p	0.681818181818182	0.588235294117647	0.0935828877005348	between	both
296	CC_05 a	DP_06 p	0.730769230769231	0.588235294117647	0.142533936651584	between	both
297	DP_01 a	DP_06 p	0.95	0.941176470588235	0.00882352941176471	between	both
298	DP_02 a	DP_06 p	1	1	0	between	both
299	DP_03 a	DP_06 p	0.904761904761905	0.9	0.00476190476190476	between	both
300	DP_04 a	DP_06 p	0.782608695652174	0.736842105263158	0.045766590389016	between	both
301	DP_05 a	DP_06 p	0.5625	0.533333333333333	0.0291666666666667	between	both
302	DP_06 a	DP_06 p	0.5	0	0.5	between	both
303	DP_07 a	DP_06 p	0.722222222222222	0.705882352941177	0.0163398692810458	between	both
304	DP_08 a	DP_06 p	0.578947368421053	0.5	0.0789473684210526	between	both
305	DP_09 a	DP_06 p	0.681818181818182	0.588235294117647	0.0935828877005348	between	both
306	DP_10 a	DP_06 p	0.523809523809524	0.285714285714286	0.238095238095238	between	both
307	DP_11 a	DP_06 p	0.619047619047619	0.5	0.119047619047619	between	both
308	DP_12 a	DP_06 p	0.64	0.4	0.24	between	both
309	DP_08 p	DP_07 p	0.769230769230769	0.727272727272727	0.041958041958042	within	disturb
310	DP_09 p	DP_07 p	0.714285714285714	0.714285714285714	0	within	disturb
311	DP_10 p	DP_07 p	0.416666666666667	0.363636363636364	0.053030303030303	within	disturb
312	DP_11 p	DP_07 p	0.5	0.285714285714286	0.214285714285714	within	disturb
313	DP_12 p	DP_07 p	0.692307692307692	0.666666666666667	0.0256410256410256	within	disturb
314	CC_01 a	DP_07 p	0.7	0.5	0.2	between	both
315	CC_02 a	DP_07 p	0.833333333333333	0.75	0.0833333333333333	between	both
316	CC_03 a	DP_07 p	0.923076923076923	0.888888888888889	0.0341880341880342	between	both
317	CC_04 a	DP_07 p	0.761904761904762	0.615384615384615	0.146520146520147	between	both
318	CC_05 a	DP_07 p	0.75	0.5	0.25	between	both
319	DP_01 a	DP_07 p	1	1	0	between	both
320	DP_02 a	DP_07 p	1	1	0	between	both
321	DP_03 a	DP_07 p	0.888888888888889	0.875	0.0138888888888889	between	both
322	DP_04 a	DP_07 p	0.80952380952381	0.714285714285714	0.0952380952380952	between	both
323	DP_05 a	DP_07 p	0.461538461538462	0.363636363636364	0.0979020979020979	between	both
324	DP_06 a	DP_07 p	0.68	0.2	0.48	between	both
325	DP_07 a	DP_07 p	0.461538461538462	0.363636363636364	0.0979020979020979	between	both
326	DP_08 a	DP_07 p	0.736842105263158	0.615384615384615	0.121457489878543	between	both
327	DP_09 a	DP_07 p	0.631578947368421	0.363636363636364	0.267942583732057	between	both
328	DP_10 a	DP_07 p	0.666666666666667	0.363636363636364	0.303030303030303	between	both
329	DP_11 a	DP_07 p	0.631578947368421	0.363636363636364	0.267942583732057	between	both
330	DP_12 a	DP_07 p	0.708333333333333	0.363636363636364	0.34469696969697	between	both
331	DP_09 p	DP_08 p	0.666666666666667	0.6	0.0666666666666667	within	disturb
332	DP_10 p	DP_08 p	0.692307692307692	0.6	0.0923076923076923	within	disturb
333	DP_11 p	DP_08 p	0.818181818181818	0.8	0.0181818181818182	within	disturb
334	DP_12 p	DP_08 p	0.75	0.727272727272727	0.0227272727272727	within	disturb
335	CC_01 a	DP_08 p	0.8	0.6	0.2	between	both
336	CC_02 a	DP_08 p	0.909090909090909	0.888888888888889	0.0202020202020202	between	both
337	CC_03 a	DP_08 p	0.909090909090909	0.888888888888889	0.0202020202020202	between	both
338	CC_04 a	DP_08 p	0.8	0.6	0.2	between	both
339	CC_05 a	DP_08 p	0.833333333333333	0.6	0.233333333333333	between	both
340	DP_01 a	DP_08 p	1	1	0	between	both
341	DP_02 a	DP_08 p	1	1	0	between	both
342	DP_03 a	DP_08 p	0.941176470588235	0.923076923076923	0.0180995475113122	between	both
343	DP_04 a	DP_08 p	0.85	0.727272727272727	0.122727272727273	between	both
344	DP_05 a	DP_08 p	0.714285714285714	0.6	0.114285714285714	between	both
345	DP_06 a	DP_08 p	0.807692307692308	0.444444444444444	0.363247863247863	between	both
346	DP_07 a	DP_08 p	0.8	0.727272727272727	0.0727272727272727	between	both
347	DP_08 a	DP_08 p	0.705882352941177	0.444444444444444	0.261437908496732	between	both
348	DP_09 a	DP_08 p	0.736842105263158	0.444444444444444	0.292397660818713	between	both
349	DP_10 a	DP_08 p	0.818181818181818	0.6	0.218181818181818	between	both
350	DP_11 a	DP_08 p	0.857142857142857	0.727272727272727	0.12987012987013	between	both
351	DP_12 a	DP_08 p	0.84	0.6	0.24	between	both
352	DP_10 p	DP_09 p	0.733333333333333	0.714285714285714	0.019047619047619	within	disturb
353	DP_11 p	DP_09 p	0.75	0.666666666666667	0.0833333333333333	within	disturb
354	DP_12 p	DP_09 p	0.692307692307692	0.666666666666667	0.0256410256410256	within	disturb
355	CC_01 a	DP_09 p	0.7	0.5	0.2	between	both
356	CC_02 a	DP_09 p	0.833333333333333	0.75	0.0833333333333333	between	both
357	CC_03 a	DP_09 p	0.923076923076923	0.888888888888889	0.0341880341880342	between	both
358	CC_04 a	DP_09 p	0.761904761904762	0.615384615384615	0.146520146520147	between	both
359	CC_05 a	DP_09 p	0.695652173913043	0.363636363636364	0.33201581027668	between	both
360	DP_01 a	DP_09 p	1	1	0	between	both
361	DP_02 a	DP_09 p	1	1	0	between	both
362	DP_03 a	DP_09 p	0.947368421052632	0.941176470588235	0.00619195046439628	between	both
363	DP_04 a	DP_09 p	0.863636363636364	0.8	0.0636363636363636	between	both
364	DP_05 a	DP_09 p	0.666666666666667	0.615384615384615	0.0512820512820513	between	both
365	DP_06 a	DP_09 p	0.777777777777778	0.5	0.277777777777778	between	both
366	DP_07 a	DP_09 p	0.666666666666667	0.615384615384615	0.0512820512820513	between	both
367	DP_08 a	DP_09 p	0.666666666666667	0.5	0.166666666666667	between	both
368	DP_09 a	DP_09 p	0.555555555555556	0.2	0.355555555555556	between	both
369	DP_10 a	DP_09 p	0.727272727272727	0.5	0.227272727272727	between	both
370	DP_11 a	DP_09 p	0.761904761904762	0.615384615384615	0.146520146520147	between	both
371	DP_12 a	DP_09 p	0.652173913043478	0.2	0.452173913043478	between	both
372	DP_11 p	DP_10 p	0.666666666666667	0.5	0.166666666666667	within	disturb
373	DP_12 p	DP_10 p	0.714285714285714	0.666666666666667	0.0476190476190476	within	disturb
374	CC_01 a	DP_10 p	0.65	0.461538461538462	0.188461538461538	between	both
375	CC_02 a	DP_10 p	0.846153846153846	0.75	0.0961538461538462	between	both
376	CC_03 a	DP_10 p	0.928571428571429	0.888888888888889	0.0396825396825397	between	both
377	CC_04 a	DP_10 p	0.772727272727273	0.666666666666667	0.106060606060606	between	both
378	CC_05 a	DP_10 p	0.76	0.571428571428571	0.188571428571429	between	both
379	DP_01 a	DP_10 p	1	1	0	between	both
380	DP_02 a	DP_10 p	1	1	0	between	both
381	DP_03 a	DP_10 p	0.894736842105263	0.888888888888889	0.00584795321637427	between	both
382	DP_04 a	DP_10 p	0.818181818181818	0.75	0.0681818181818182	between	both
383	DP_05 a	DP_10 p	0.5	0.461538461538462	0.0384615384615385	between	both
384	DP_06 a	DP_10 p	0.64	0.181818181818182	0.458181818181818	between	both
385	DP_07 a	DP_10 p	0.6	0.571428571428571	0.0285714285714286	between	both
386	DP_08 a	DP_10 p	0.611111111111111	0.461538461538462	0.14957264957265	between	both
387	DP_09 a	DP_10 p	0.578947368421053	0.333333333333333	0.245614035087719	between	both
388	DP_10 a	DP_10 p	0.473684210526316	0	0.473684210526316	between	both
389	DP_11 a	DP_10 p	0.65	0.461538461538462	0.188461538461538	between	both
390	DP_12 a	DP_10 p	0.666666666666667	0.333333333333333	0.333333333333333	between	both
391	DP_12 p	DP_11 p	0.833333333333333	0.8	0.0333333333333333	within	disturb
392	CC_01 a	DP_11 p	0.789473684210526	0.5	0.289473684210526	between	both
393	CC_02 a	DP_11 p	0.9	0.888888888888889	0.0111111111111111	between	both
394	CC_03 a	DP_11 p	1	1	0	between	both
395	CC_04 a	DP_11 p	0.789473684210526	0.5	0.289473684210526	between	both
396	CC_05 a	DP_11 p	0.772727272727273	0.285714285714286	0.487012987012987	between	both
397	DP_01 a	DP_11 p	1	1	0	between	both
398	DP_02 a	DP_11 p	1	1	0	between	both
399	DP_03 a	DP_11 p	0.866666666666667	0.8	0.0666666666666667	between	both
400	DP_04 a	DP_11 p	0.842105263157895	0.666666666666667	0.175438596491228	between	both
401	DP_05 a	DP_11 p	0.583333333333333	0.285714285714286	0.297619047619048	between	both
402	DP_06 a	DP_11 p	0.75	0	0.75	between	both
403	DP_07 a	DP_11 p	0.692307692307692	0.5	0.192307692307692	between	both
404	DP_08 a	DP_11 p	0.833333333333333	0.666666666666667	0.166666666666667	between	both
405	DP_09 a	DP_11 p	0.789473684210526	0.5	0.289473684210526	between	both
406	DP_10 a	DP_11 p	0.75	0.285714285714286	0.464285714285714	between	both
407	DP_11 a	DP_11 p	0.722222222222222	0.285714285714286	0.436507936507937	between	both
408	DP_12 a	DP_11 p	0.782608695652174	0.285714285714286	0.496894409937888	between	both
409	CC_01 a	DP_12 p	0.684210526315789	0.4	0.284210526315789	between	both
410	CC_02 a	DP_12 p	0.818181818181818	0.75	0.0681818181818182	between	both
411	CC_03 a	DP_12 p	0.818181818181818	0.75	0.0681818181818182	between	both
412	CC_04 a	DP_12 p	0.75	0.545454545454545	0.204545454545455	between	both
413	CC_05 a	DP_12 p	0.739130434782609	0.4	0.339130434782609	between	both
414	DP_01 a	DP_12 p	0.9375	0.933333333333333	0.00416666666666667	between	both
415	DP_02 a	DP_12 p	1	1	0	between	both
416	DP_03 a	DP_12 p	0.944444444444444	0.933333333333333	0.0111111111111111	between	both
417	DP_04 a	DP_12 p	0.8	0.666666666666667	0.133333333333333	between	both
418	DP_05 a	DP_12 p	0.8125	0.769230769230769	0.0432692307692308	between	both
419	DP_06 a	DP_12 p	0.769230769230769	0.4	0.369230769230769	between	both
420	DP_07 a	DP_12 p	0.642857142857143	0.545454545454545	0.0974025974025974	between	both
421	DP_08 a	DP_12 p	0.647058823529412	0.4	0.247058823529412	between	both
422	DP_09 a	DP_12 p	0.684210526315789	0.4	0.284210526315789	between	both
423	DP_10 a	DP_12 p	0.772727272727273	0.545454545454545	0.227272727272727	between	both
424	DP_11 a	DP_12 p	0.611111111111111	0.222222222222222	0.388888888888889	between	both
425	DP_12 a	DP_12 p	0.636363636363636	0	0.636363636363636	between	both
426	CC_02 a	CC_01 a	0.9	0.75	0.15	within	undisturb
427	CC_03 a	CC_01 a	0.9	0.75	0.15	within	undisturb
428	CC_04 a	CC_01 a	0.583333333333333	0.583333333333333	0	within	undisturb
429	CC_05 a	CC_01 a	0.642857142857143	0.583333333333333	0.0595238095238095	within	undisturb
430	DP_01 a	CC_01 a	0.916666666666667	0.875	0.0416666666666667	within	undisturb
431	DP_02 a	CC_01 a	1	1	0	within	undisturb
432	DP_03 a	CC_01 a	0.923076923076923	0.9	0.0230769230769231	within	undisturb
433	DP_04 a	CC_01 a	0.777777777777778	0.769230769230769	0.00854700854700855	within	undisturb
434	DP_05 a	CC_01 a	0.727272727272727	0.625	0.102272727272727	within	undisturb
435	DP_06 a	CC_01 a	0.633333333333333	0.521739130434783	0.111594202898551	within	undisturb
436	DP_07 a	CC_01 a	0.6	0.428571428571429	0.171428571428571	within	undisturb
437	DP_08 a	CC_01 a	0.72	0.695652173913043	0.0243478260869565	within	undisturb
438	DP_09 a	CC_01 a	0.64	0.64	0	within	undisturb
439	DP_10 a	CC_01 a	0.666666666666667	0.64	0.0266666666666667	within	undisturb
440	DP_11 a	CC_01 a	0.692307692307692	0.692307692307692	0	within	undisturb
441	DP_12 a	CC_01 a	0.607142857142857	0.521739130434783	0.0854037267080745	within	undisturb
442	CC_03 a	CC_02 a	0.571428571428571	0.571428571428571	0	within	undisturb
443	CC_04 a	CC_02 a	0.842105263157895	0.571428571428571	0.270676691729323	within	undisturb
444	CC_05 a	CC_02 a	0.818181818181818	0.333333333333333	0.484848484848485	within	undisturb
445	DP_01 a	CC_02 a	1	1	0	within	undisturb
446	DP_02 a	CC_02 a	0.833333333333333	0.666666666666667	0.166666666666667	within	undisturb
447	DP_03 a	CC_02 a	0.933333333333333	0.888888888888889	0.0444444444444444	within	undisturb
448	DP_04 a	CC_02 a	0.894736842105263	0.75	0.144736842105263	within	undisturb
449	DP_05 a	CC_02 a	0.769230769230769	0.571428571428571	0.197802197802198	within	undisturb
450	DP_06 a	CC_02 a	0.884615384615385	0.571428571428571	0.313186813186813	within	undisturb
451	DP_07 a	CC_02 a	0.933333333333333	0.888888888888889	0.0444444444444444	within	undisturb
452	DP_08 a	CC_02 a	0.888888888888889	0.75	0.138888888888889	within	undisturb
453	DP_09 a	CC_02 a	0.9	0.75	0.15	within	undisturb
454	DP_10 a	CC_02 a	0.909090909090909	0.75	0.159090909090909	within	undisturb
455	DP_11 a	CC_02 a	0.842105263157895	0.571428571428571	0.270676691729323	within	undisturb
456	DP_12 a	CC_02 a	0.875	0.571428571428571	0.303571428571429	within	undisturb
457	CC_04 a	CC_03 a	0.777777777777778	0.333333333333333	0.444444444444444	within	undisturb
458	CC_05 a	CC_03 a	0.818181818181818	0.333333333333333	0.484848484848485	within	undisturb
459	DP_01 a	CC_03 a	0.833333333333333	0.75	0.0833333333333333	within	undisturb
460	DP_02 a	CC_03 a	0.833333333333333	0.666666666666667	0.166666666666667	within	undisturb
461	DP_03 a	CC_03 a	1	1	0	within	undisturb
462	DP_04 a	CC_03 a	0.833333333333333	0.571428571428571	0.261904761904762	within	undisturb
463	DP_05 a	CC_03 a	0.857142857142857	0.75	0.107142857142857	within	undisturb
464	DP_06 a	CC_03 a	0.884615384615385	0.571428571428571	0.313186813186813	within	undisturb
465	DP_07 a	CC_03 a	0.857142857142857	0.75	0.107142857142857	within	undisturb
466	DP_08 a	CC_03 a	0.947368421052632	0.888888888888889	0.0584795321637427	within	undisturb
467	DP_09 a	CC_03 a	0.952380952380952	0.888888888888889	0.0634920634920635	within	undisturb
468	DP_10 a	CC_03 a	0.956521739130435	0.888888888888889	0.0676328502415459	within	undisturb
469	DP_11 a	CC_03 a	0.9	0.75	0.15	within	undisturb
470	DP_12 a	CC_03 a	0.875	0.571428571428571	0.303571428571429	within	undisturb
471	CC_05 a	CC_04 a	0.347826086956522	0.210526315789474	0.137299771167048	within	undisturb
472	DP_01 a	CC_04 a	0.818181818181818	0.714285714285714	0.103896103896104	within	undisturb
473	DP_02 a	CC_04 a	0.882352941176471	0	0.882352941176471	within	undisturb
474	DP_03 a	CC_04 a	0.833333333333333	0.777777777777778	0.0555555555555556	within	undisturb
475	DP_04 a	CC_04 a	0.5	0.476190476190476	0.0238095238095238	within	undisturb
476	DP_05 a	CC_04 a	0.727272727272727	0.625	0.102272727272727	within	undisturb
477	DP_06 a	CC_04 a	0.535714285714286	0.380952380952381	0.154761904761905	within	undisturb
478	DP_07 a	CC_04 a	0.666666666666667	0.533333333333333	0.133333333333333	within	undisturb
479	DP_08 a	CC_04 a	0.72	0.695652173913043	0.0243478260869565	within	undisturb
480	DP_09 a	CC_04 a	0.740740740740741	0.740740740740741	0	within	undisturb
481	DP_10 a	CC_04 a	0.666666666666667	0.64	0.0266666666666667	within	undisturb
482	DP_11 a	CC_04 a	0.692307692307692	0.692307692307692	0	within	undisturb
483	DP_12 a	CC_04 a	0.5	0.380952380952381	0.119047619047619	within	undisturb
484	DP_01 a	CC_05 a	0.888888888888889	0.8	0.0888888888888889	within	undisturb
485	DP_02 a	CC_05 a	0.904761904761905	0	0.904761904761905	within	undisturb
486	DP_03 a	CC_05 a	0.896551724137931	0.842105263157895	0.0544464609800363	within	undisturb
487	DP_04 a	CC_05 a	0.576923076923077	0.476190476190476	0.100732600732601	within	undisturb
488	DP_05 a	CC_05 a	0.72	0.533333333333333	0.186666666666667	within	undisturb
489	DP_06 a	CC_05 a	0.548387096774194	0.5	0.0483870967741935	within	undisturb
490	DP_07 a	CC_05 a	0.666666666666667	0.428571428571429	0.238095238095238	within	undisturb
491	DP_08 a	CC_05 a	0.666666666666667	0.571428571428571	0.0952380952380952	within	undisturb
492	DP_09 a	CC_05 a	0.689655172413793	0.64	0.0496551724137931	within	undisturb
493	DP_10 a	CC_05 a	0.620689655172414	0.592592592592593	0.0280970625798212	within	undisturb
494	DP_11 a	CC_05 a	0.592592592592593	0.521739130434783	0.07085346215781	within	undisturb
495	DP_12 a	CC_05 a	0.464285714285714	0.444444444444444	0.0198412698412698	within	undisturb
496	DP_02 a	DP_01 a	0.9	0.666666666666667	0.233333333333333	within	undisturb
497	DP_03 a	DP_01 a	0.823529411764706	0.8	0.0235294117647059	within	undisturb
498	DP_04 a	DP_01 a	0.80952380952381	0.714285714285714	0.0952380952380952	within	undisturb
499	DP_05 a	DP_01 a	0.947368421052632	0.941176470588235	0.00619195046439628	within	undisturb
500	DP_06 a	DP_01 a	0.862068965517241	0.714285714285714	0.147783251231527	within	undisturb
501	DP_07 a	DP_01 a	0.947368421052632	0.941176470588235	0.00619195046439628	within	undisturb
502	DP_08 a	DP_01 a	0.956521739130435	0.941176470588235	0.0153452685421995	within	undisturb
503	DP_09 a	DP_01 a	0.916666666666667	0.875	0.0416666666666667	within	undisturb
504	DP_10 a	DP_01 a	0.88	0.8	0.08	within	undisturb
505	DP_11 a	DP_01 a	0.916666666666667	0.875	0.0416666666666667	within	undisturb
506	DP_12 a	DP_01 a	0.851851851851852	0.714285714285714	0.137566137566138	within	undisturb
507	DP_03 a	DP_02 a	0.916666666666667	0.666666666666667	0.25	within	undisturb
508	DP_04 a	DP_02 a	0.875	0	0.875	within	undisturb
509	DP_05 a	DP_02 a	0.916666666666667	0.666666666666667	0.25	within	undisturb
510	DP_06 a	DP_02 a	0.916666666666667	0	0.916666666666667	within	undisturb
511	DP_07 a	DP_02 a	1	1	0	within	undisturb
512	DP_08 a	DP_02 a	1	1	0	within	undisturb
513	DP_09 a	DP_02 a	1	1	0	within	undisturb
514	DP_10 a	DP_02 a	0.95	0.666666666666667	0.283333333333333	within	undisturb
515	DP_11 a	DP_02 a	1	1	0	within	undisturb
516	DP_12 a	DP_02 a	0.909090909090909	0	0.909090909090909	within	undisturb
517	DP_04 a	DP_03 a	0.875	0.842105263157895	0.0328947368421053	within	undisturb
518	DP_05 a	DP_03 a	0.9	0.9	0	within	undisturb
519	DP_06 a	DP_03 a	0.90625	0.842105263157895	0.0641447368421053	within	undisturb
520	DP_07 a	DP_03 a	0.952380952380952	0.952380952380952	0	within	undisturb
521	DP_08 a	DP_03 a	0.96	0.952380952380952	0.00761904761904762	within	undisturb
522	DP_09 a	DP_03 a	0.962962962962963	0.952380952380952	0.0105820105820106	within	undisturb
523	DP_10 a	DP_03 a	0.888888888888889	0.842105263157895	0.0467836257309941	within	undisturb
524	DP_11 a	DP_03 a	0.923076923076923	0.9	0.0230769230769231	within	undisturb
525	DP_12 a	DP_03 a	0.935483870967742	0.9	0.0354838709677419	within	undisturb
526	DP_05 a	DP_04 a	0.772727272727273	0.705882352941177	0.0668449197860963	within	undisturb
527	DP_06 a	DP_04 a	0.571428571428571	0.4	0.171428571428571	within	undisturb
528	DP_07 a	DP_04 a	0.772727272727273	0.705882352941177	0.0668449197860963	within	undisturb
529	DP_08 a	DP_04 a	0.807692307692308	0.8	0.00769230769230769	within	undisturb
530	DP_09 a	DP_04 a	0.862068965517241	0.857142857142857	0.00492610837438424	within	undisturb
531	DP_10 a	DP_04 a	0.75	0.72	0.03	within	undisturb
532	DP_11 a	DP_04 a	0.821428571428571	0.814814814814815	0.00661375661375661	within	undisturb
533	DP_12 a	DP_04 a	0.733333333333333	0.666666666666667	0.0666666666666667	within	undisturb
534	DP_06 a	DP_05 a	0.541666666666667	0	0.541666666666667	within	undisturb
535	DP_07 a	DP_05 a	0.625	0.625	0	within	undisturb
536	DP_08 a	DP_05 a	0.7	0.625	0.075	within	undisturb
537	DP_09 a	DP_05 a	0.6	0.428571428571429	0.171428571428571	within	undisturb
538	DP_10 a	DP_05 a	0.636363636363636	0.428571428571429	0.207792207792208	within	undisturb
539	DP_11 a	DP_05 a	0.666666666666667	0.533333333333333	0.133333333333333	within	undisturb
540	DP_12 a	DP_05 a	0.625	0.307692307692308	0.317307692307692	within	undisturb
541	DP_07 a	DP_06 a	0.6	0.166666666666667	0.433333333333333	within	undisturb
542	DP_08 a	DP_06 a	0.655172413793103	0.5	0.155172413793103	within	undisturb
543	DP_09 a	DP_06 a	0.67741935483871	0.583333333333333	0.0940860215053763	within	undisturb
544	DP_10 a	DP_06 a	0.407407407407407	0.272727272727273	0.134680134680135	within	undisturb
545	DP_11 a	DP_06 a	0.633333333333333	0.521739130434783	0.111594202898551	within	undisturb
546	DP_12 a	DP_06 a	0.466666666666667	0.428571428571429	0.0380952380952381	within	undisturb
547	DP_08 a	DP_07 a	0.7	0.625	0.075	within	undisturb
548	DP_09 a	DP_07 a	0.6	0.428571428571429	0.171428571428571	within	undisturb
549	DP_10 a	DP_07 a	0.636363636363636	0.428571428571429	0.207792207792208	within	undisturb
550	DP_11 a	DP_07 a	0.6	0.428571428571429	0.171428571428571	within	undisturb
551	DP_12 a	DP_07 a	0.565217391304348	0.166666666666667	0.398550724637681	within	undisturb
552	DP_09 a	DP_08 a	0.476190476190476	0.421052631578947	0.0551378446115288	within	undisturb
553	DP_10 a	DP_08 a	0.521739130434783	0.421052631578947	0.100686498855835	within	undisturb
554	DP_11 a	DP_08 a	0.545454545454545	0.5	0.0454545454545455	within	undisturb
555	DP_12 a	DP_08 a	0.576923076923077	0.421052631578947	0.15587044534413	within	undisturb
556	DP_10 a	DP_09 a	0.56	0.521739130434783	0.0382608695652174	within	undisturb
557	DP_11 a	DP_09 a	0.583333333333333	0.583333333333333	0	within	undisturb
558	DP_12 a	DP_09 a	0.44	0.3	0.14	within	undisturb
559	DP_11 a	DP_10 a	0.5	0.454545454545455	0.0454545454545454	within	undisturb
560	DP_12 a	DP_10 a	0.481481481481481	0.416666666666667	0.0648148148148148	within	undisturb
561	DP_12 a	DP_11 a	0.5	0.380952380952381	0.119047619047619	within	undisturb
