# Supplementary material for: Local-scale impact of wind energy farms on rare, endemic, and threatened plant species
Source: PeerJ. 2021 May 19;9:e11390. doi: 10.7717/peerj.11390 (PMC8140595; doi:10.7717/peerj.11390)
Supplement: Supplemental Information 2 [file peerj-09-11390-s002.zip › R_code_windt_impact/Data/freq.csv]

id.taxa	freq_rel_und	freq_rel_dis	freq_rel_all	Taxa	Life.span	Life.form	Vegetative.reproduc	Seed.dispersion	Taxa.short	Name
SP13	35.2941176470588	17.6470588235294	26.4705882352941	Adonis flammea Jacq.	annual	Th	No	barochory	Adonis flammea
SP18	47.0588235294118	0	23.5294117647059	Adonis vernalis L.	perennial	H	No	barochory	Adonis vernalis
SP20	29.4117647058824	0	14.7058823529412	Allium flavum subsp. tauricum (Besser ex Rchb.) K. Richt.	perennial	G	Yes	barochory	Allium flavum subsp. Tauricum
SP40	5.88235294117647	0	2.94117647058824	Allium guttatum Steven	perennial	G	Yes	barochory	Allium guttatum
SP41	5.88235294117647	0	2.94117647058824	Allium saxatile M. Bieb.	perennial	G	Yes	barochory	Allium saxatile
SP21	17.6470588235294	11.7647058823529	14.7058823529412	Alyssum caliacrae Nyár.	perennial	Ch	No	anemochory	Alyssum caliacrae
SP1	76.4705882352941	82.3529411764706	79.4117647058823	Alyssum hirsutum M. Bieb.	annual	Th	No	anemochory	Alyssum hirsutum	Alyssum hirsutum
SP32	11.7647058823529	0	5.88235294117647	Asparagus verticillatus L.	perennial	G	Yes	multiple	Asparagus verticillatus
SP11	47.0588235294118	11.7647058823529	29.4117647058824	Astragalus glaucus M. Bieb.	perennial	H	No	multiple	Astragalus glaucus
SP42	5.88235294117647	0	2.94117647058824	Astragalus ponticus Pall.	perennial	H	No	multiple	Astragalus ponticus
SP6	58.8235294117647	35.2941176470588	47.0588235294118	Bombycilaena erecta (L.) Smoljan.	annual	Th	No	anemochory	Bombycilaena erecta	Bombycilaena erecta
SP33	11.7647058823529	0	5.88235294117647	Bupleurum apiculatum Friv.	annual	Th	No	anemochory	Bupleurum apiculatum
SP43	5.88235294117647	0	2.94117647058824	Calepina irregularis (Asso) Thell.	annual	Th	No	autochory	Calepina irregularis
SP44	5.88235294117647	0	2.94117647058824	Campanula romanica Savul.	perennial	H	No	multiple	Campanula romanica
SP45	5.88235294117647	0	2.94117647058824	Carex brevicollis DC.	perennial	G	Yes	barochory	Carex brevicollis
SP19	23.5294117647059	23.5294117647059	23.5294117647059	Centaurea kanitziana D. Brândza	annual	Th	No	anemochory	Centaurea kanitziana
SP28	11.7647058823529	5.88235294117647	8.82352941176471	Cerastium gracile Dufour	annual	Th	No	multiple	Cerastium gracile
SP25	23.5294117647059	0	11.7647058823529	Colchicum triphyllum Kunze	perennial	G	Yes	multiple	Colchicum triphyllum
SP34	11.7647058823529	0	5.88235294117647	Corydalis solida subsp. slivenensis (Velen.) Hayek	perennial	G	Yes	multiple	Corydalis solida subsp. slivenensis
SP14	52.9411764705882	0	26.4705882352941	Crocus danubensis Kernd., Pasche, N. Randjelovic & V. Randjelovic	perennial	G	Yes	multiple	Crocus danubensis	Crocus danubensis
SP46	5.88235294117647	0	2.94117647058824	Crocus pallasii Goldb.	perennial	G	Yes	multiple	Crocus pallasii
SP47	5.88235294117647	0	2.94117647058824	Cyanus thirkei (Sch. Bip.) Holub	perennial	H	Yes	multiple	Cyanus thirkei
SP48	5.88235294117647	0	2.94117647058824	Daucus guttatus subsp. zahariadii Heywood	annual	Th	No	zoochory	Daucus guttatus subsp. zahariadii
SP8	58.8235294117647	17.6470588235294	38.2352941176471	Dianthus nardiformis Janka	perennial	Ch	No	multiple	Dianthus nardiformis	Dianthus nardiformis
SP7	52.9411764705882	41.1764705882353	47.0588235294118	Echinops ritro subsp. ruthenicus (M. Bieb.) Nyman	perennial	H	No	anemochory	Echinops ritro subsp. ruthenicus	Echinops ritro suthenicus
SP9	41.1764705882353	29.4117647058824	35.2941176470588	Euphorbia myrsinites L.	perennial	H	Yes	zoochory	Euphorbia myrsinites	Euphorbia myrsinites
SP10	47.0588235294118	23.5294117647059	35.2941176470588	Euphorbia nicaeensis subsp. dobrogensis (Prodán) Kuzmanov	perennial	H	Yes	zoochory	Euphorbia nicaeensis subsp. dobrogensis
SP35	11.7647058823529	0	5.88235294117647	Galanthus plicatus M. Bieb.	perennial	G	Yes	multiple	Galanthus plicatus
SP49	5.88235294117647	0	2.94117647058824	Hedysarum grandiflorum Pall. subsp. grandiflorum	perennial	H	Yes	multiple	Hedysarum grandiflorum subsp. grandiflorum
SP50	5.88235294117647	0	2.94117647058824	Himantoglossum calcaratum (G.Beck) Schltr. subsp. jankae (Somlyay, Kreutz & Óvári) Bateman, Molnár & Sramkó	perennial	G	Yes	anemochory	Himantoglossum calcaratum subsp. jankae
SP51	5.88235294117647	0	2.94117647058824	Hornungia petraea (L.) Rchb.	annual	Th	No	barochory	Hornungia petraea
SP15	47.0588235294118	5.88235294117647	26.4705882352941	Hyacinthella leucophaea (K. Koch) Schur	perennial	G	Yes	multiple	Hyacinthella leucophaea
SP52	0	5.88235294117647	2.94117647058824	Hyoscyamus niger L.	annual	Th	No	barochory	Hyoscyamus niger	Hyoscyamus niger
SP53	5.88235294117647	0	2.94117647058824	Iris sintenisii Janka	perennial	G	Yes	multiple	Iris sintenisii Janka
SP4	64.7058823529412	41.1764705882353	52.9411764705882	Koeleria lobata (M. Bieb.) Roem. & Schult.	perennial	H	Yes	multiple	Koeleria lobata	Koeleria lobata
SP54	5.88235294117647	0	2.94117647058824	Lathyrus cicera L.	annual	Th	No	multiple	Lathyrus cicera
SP12	35.2941176470588	23.5294117647059	29.4117647058824	Minuartia adenotricha Schischk.	perennial	H	No	multiple	Minuartia adenotricha
SP29	11.7647058823529	5.88235294117647	8.82352941176471	Minuartia hybrida (Vill.) Schischk.	annual	Th	No	multiple	Minuartia hybrida
SP3	58.8235294117647	52.9411764705882	55.8823529411765	Muscari neglectum Guss. ex Ten.	perennial	G	Yes	multiple	Muscari neglectum	Muscari neglectum
SP55	5.88235294117647	0	2.94117647058824	Onobrychis gracilis Besser	perennial	H	Yes	multiple	Onobrychis gracilis
SP56	5.88235294117647	0	2.94117647058824	Orchis simia Lam.	perennial	G	Yes	anemochory	Orchis simia
SP57	5.88235294117647	0	2.94117647058824	Ornithogalum amphibolum Zahar.	perennial	G	Yes	barochory	Ornithogalum amphibolum
SP36	11.7647058823529	0	5.88235294117647	Ornithogalum sigmoideum Freyn & Sint.	perennial	G	Yes	barochory	Ornithogalum sigmoideum
SP22	29.4117647058824	0	14.7058823529412	Paeonia peregrina Mill.	perennial	H	Yes	multiple	Paeonia peregrina
SP23	29.4117647058824	0	14.7058823529412	Paronychia cephalotes (M. Bieb.) Besser	perennial	Ch	No	anemochory	Paronychia cephalotes
SP58	5.88235294117647	0	2.94117647058824	Piptatherum virescens (Trin.) Boiss.	perennial	H	Yes	anemochory	Piptatherum virescens
SP37	5.88235294117647	5.88235294117647	5.88235294117647	Potentilla astracanica Jacq.	perennial	H	No	barochory	Potentilla astracanica
SP26	23.5294117647059	0	11.7647058823529	Salvia nutans L.	perennial	H	No	barochory	Salvia nutans
SP16	52.9411764705882	0	26.4705882352941	Scorzonera mollis M. Bieb.	perennial	H	No	anemochory	Scorzonera mollis	Scorzonera mollis
SP38	5.88235294117647	5.88235294117647	5.88235294117647	Scutellaria orientalis L. var. pinnatifida Rchb.	perennial	Ch	No	barochory	Scutellaria orientalis var. pinnatifida
SP39	5.88235294117647	5.88235294117647	5.88235294117647	Seseli rigidum subsp. peucedanifolium (Spreng.) Nyman	perennial	H	No	multiple	Seseli rigidum subsp. peucedanifolium
SP17	41.1764705882353	11.7647058823529	26.4705882352941	Silene supina M. Bieb.	perennial	Ch	No	anemochory	Silene supina
SP27	23.5294117647059	0	11.7647058823529	Sternbergia colchiciflora Waldst. & Kit.	perennial	G	Yes	multiple	Sternbergia colchiciflora
SP5	64.7058823529412	41.1764705882353	52.9411764705882	Tanacetum millefolium (L.) Tzvelev	perennial	H	Yes	anemochory	Tanacetum millefolium	Tanacetum millefolium
SP2	76.4705882352941	82.3529411764706	79.4117647058823	Thymus zygioides Griseb.	perennial	Ch	Yes	zoochory	Thymus zygioides	Thymus zygioides
SP30	17.6470588235294	0	8.82352941176471	Trigonella gladiata M. Bieb.	annual	Th	No	zoochory	Trigonella gladiata
SP59	5.88235294117647	0	2.94117647058824	Valerianella coronata (L.) DC.	annual	Th	No	anemochory	Valerianella coronat
SP24	0	5.88235294117647	2.94117647058824	Vicia peregrina L.	annual	Th	No	multiple	Vicia peregrina	Vicia peregrina
SP31	17.6470588235294	0	8.82352941176471	Vincetoxicum fuscatum (Hornem.) Rchb. f.	perennial	H	No	multiple	Vincetoxicum fuscatum
