# Supplementary material for: Local-scale impact of wind energy farms on rare, endemic, and threatened plant species
Source: PeerJ. 2021 May 19;9:e11390. doi: 10.7717/peerj.11390 (PMC8140595; doi:10.7717/peerj.11390)
Supplement: Supplemental Information 2 [file peerj-09-11390-s002.zip › R_code_windt_impact/Data/raw_data_duplicate/raw_id_sites.csv]

site name	category
CC_01 p	disturbed
CC_02 p	disturbed
CC_03 p	disturbed
CC_04 p	disturbed
CC_05 p	disturbed
DP_02 p	disturbed
DP_03 p	disturbed
DP_04 p	disturbed
DP_05 p	disturbed
DP_06 p	disturbed
DP_07 p	disturbed
DP_08 p	disturbed
DP_09 p	disturbed
DP_10 p	disturbed
DP_11 p	disturbed
DP_12 p	disturbed
CC_01 a	undisturbed
CC_02 a	undisturbed
CC_03 a	undisturbed
CC_04 a	undisturbed
CC_05 a	undisturbed
DP_01 a	undisturbed
DP_02 a	undisturbed
DP_03 a	undisturbed
DP_04 a	undisturbed
DP_05 a	undisturbed
DP_06 a	undisturbed
DP_07 a	undisturbed
DP_08 a	undisturbed
DP_09 a	undisturbed
DP_10 a	undisturbed
DP_11 a	undisturbed
DP_12 a	undisturbed
DP_01 p	disturbed
