# Supplementary material for: Local-scale impact of wind energy farms on rare, endemic, and threatened plant species
Source: PeerJ. 2021 May 19;9:e11390. doi: 10.7717/peerj.11390 (PMC8140595; doi:10.7717/peerj.11390)
Supplement: Supplemental Information 2 [file peerj-09-11390-s002.zip › R_code_windt_impact/Data/raw_data_duplicate/raw_id_species_traits.csv]

id.taxa	Taxa	Life.span	Life.form	Vegetative.reproduc	Seed dispersion	Taxa.short	Name
SP13	Adonis flammea Jacq.	annual	Th	No	barochory	Adonis flammea
SP18	Adonis vernalis L.	perennial	H	No	barochory	Adonis vernalis
SP20	Allium flavum subsp. tauricum (Besser ex Rchb.) K. Richt.	perennial	G	Yes	barochory	Allium flavum subsp. Tauricum
SP40	Allium guttatum Steven	perennial	G	Yes	barochory	Allium guttatum
SP41	Allium saxatile M. Bieb.	perennial	G	Yes	barochory	Allium saxatile
SP21	Alyssum caliacrae Nyár.	perennial	Ch	No	anemochory	Alyssum caliacrae
SP1	Alyssum hirsutum M. Bieb.	annual	Th	No	anemochory	Alyssum hirsutum	Alyssum hirsutum
SP32	Asparagus verticillatus L.	perennial	G	Yes	multiple	Asparagus verticillatus
SP11	Astragalus glaucus M. Bieb.	perennial	H	No	multiple	Astragalus glaucus
SP42	Astragalus ponticus Pall.	perennial	H	No	multiple	Astragalus ponticus
SP6	Bombycilaena erecta (L.) Smoljan.	annual	Th	No	anemochory	Bombycilaena erecta	Bombycilaena erecta
SP33	Bupleurum apiculatum Friv.	annual	Th	No	anemochory	Bupleurum apiculatum
SP43	Calepina irregularis (Asso) Thell.	annual	Th	No	autochory	Calepina irregularis
SP44	Campanula romanica Savul.	perennial	H	No	multiple	Campanula romanica
SP45	Carex brevicollis DC.	perennial	G	Yes	barochory	Carex brevicollis
SP19	Centaurea kanitziana D. Brândza	annual	Th	No	anemochory	Centaurea kanitziana
SP28	Cerastium gracile Dufour	annual	Th	No	multiple	Cerastium gracile
SP25	Colchicum triphyllum Kunze	perennial	G	Yes	multiple	Colchicum triphyllum
SP34	Corydalis solida subsp. slivenensis (Velen.) Hayek	perennial	G	Yes	multiple	Corydalis solida subsp. slivenensis
SP14	Crocus danubensis Kernd., Pasche, N. Randjelovic & V. Randjelovic	perennial	G	Yes	multiple	Crocus danubensis	Crocus danubensis
SP46	Crocus pallasii Goldb.	perennial	G	Yes	multiple	Crocus pallasii
SP47	Cyanus thirkei (Sch. Bip.) Holub	perennial	H	Yes	multiple	Cyanus thirkei
SP48	Daucus guttatus subsp. zahariadii Heywood	annual	Th	No	zoochory	Daucus guttatus subsp. zahariadii
SP8	Dianthus nardiformis Janka	perennial	Ch	No	multiple	Dianthus nardiformis	Dianthus nardiformis
SP7	Echinops ritro subsp. ruthenicus (M. Bieb.) Nyman	perennial	H	No	anemochory	Echinops ritro subsp. ruthenicus	Echinops ritro suthenicus
SP9	Euphorbia myrsinites L.	perennial	H	Yes	zoochory	Euphorbia myrsinites	Euphorbia myrsinites
SP10	Euphorbia nicaeensis subsp. dobrogensis (Prodán) Kuzmanov	perennial	H	Yes	zoochory	Euphorbia nicaeensis subsp. dobrogensis
SP35	Galanthus plicatus M. Bieb.	perennial	G	Yes	multiple	Galanthus plicatus
SP49	Hedysarum grandiflorum Pall. subsp. grandiflorum	perennial	H	Yes	multiple	Hedysarum grandiflorum subsp. grandiflorum
SP50	Himantoglossum calcaratum (G.Beck) Schltr. subsp. jankae (Somlyay, Kreutz & Óvári) Bateman, Molnár & Sramkó	perennial	G	Yes	anemochory	Himantoglossum calcaratum subsp. jankae
SP51	Hornungia petraea (L.) Rchb.	annual	Th	No	barochory	Hornungia petraea
SP15	Hyacinthella leucophaea (K. Koch) Schur	perennial	G	Yes	multiple	Hyacinthella leucophaea
SP52	Hyoscyamus niger L.	annual	Th	No	barochory	Hyoscyamus niger	Hyoscyamus niger
SP53	Iris sintenisii Janka	perennial	G	Yes	multiple	Iris sintenisii Janka
SP4	Koeleria lobata (M. Bieb.) Roem. & Schult.	perennial	H	Yes	multiple	Koeleria lobata	Koeleria lobata
SP54	Lathyrus cicera L.	annual	Th	No	multiple	Lathyrus cicera
SP12	Minuartia adenotricha Schischk.	perennial	H	No	multiple	Minuartia adenotricha
SP29	Minuartia hybrida (Vill.) Schischk.	annual	Th	No	multiple	Minuartia hybrida
SP3	Muscari neglectum Guss. ex Ten.	perennial	G	Yes	multiple	Muscari neglectum	Muscari neglectum
SP55	Onobrychis gracilis Besser	perennial	H	Yes	multiple	Onobrychis gracilis
SP56	Orchis simia Lam.	perennial	G	Yes	anemochory	Orchis simia
SP57	Ornithogalum amphibolum Zahar.	perennial	G	Yes	barochory	Ornithogalum amphibolum
SP36	Ornithogalum sigmoideum Freyn & Sint.	perennial	G	Yes	barochory	Ornithogalum sigmoideum
SP22	Paeonia peregrina Mill.	perennial	H	Yes	multiple	Paeonia peregrina
SP23	Paronychia cephalotes (M. Bieb.) Besser	perennial	Ch	No	anemochory	Paronychia cephalotes
SP58	Piptatherum virescens (Trin.) Boiss.	perennial	H	Yes	anemochory	Piptatherum virescens
SP37	Potentilla astracanica Jacq.	perennial	H	No	barochory	Potentilla astracanica
SP26	Salvia nutans L.	perennial	H	No	barochory	Salvia nutans
SP16	Scorzonera mollis M. Bieb.	perennial	H	No	anemochory	Scorzonera mollis	Scorzonera mollis
SP38	Scutellaria orientalis L. var. pinnatifida Rchb.	perennial	Ch	No	barochory	Scutellaria orientalis var. pinnatifida
SP39	Seseli rigidum subsp. peucedanifolium (Spreng.) Nyman	perennial	H	No	multiple	Seseli rigidum subsp. peucedanifolium
SP17	Silene supina M. Bieb.	perennial	Ch	No	anemochory	Silene supina
SP27	Sternbergia colchiciflora Waldst. & Kit.	perennial	G	Yes	multiple	Sternbergia colchiciflora
SP5	Tanacetum millefolium (L.) Tzvelev	perennial	H	Yes	anemochory	Tanacetum millefolium	Tanacetum millefolium
SP2	Thymus zygioides Griseb.	perennial	Ch	Yes	zoochory	Thymus zygioides	Thymus zygioides
SP30	Trigonella gladiata M. Bieb.	annual	Th	No	zoochory	Trigonella gladiata
SP59	Valerianella coronata (L.) DC.	annual	Th	No	anemochory	Valerianella coronat
SP24	Vicia peregrina L.	annual	Th	No	multiple	Vicia peregrina	Vicia peregrina
SP31	Vincetoxicum fuscatum (Hornem.) Rchb. f.	perennial	H	No	multiple	Vincetoxicum fuscatum
