# Supplementary material for: Local-scale impact of wind energy farms on rare, endemic, and threatened plant species
Source: PeerJ. 2021 May 19;9:e11390. doi: 10.7717/peerj.11390 (PMC8140595; doi:10.7717/peerj.11390)
Supplement: Supplemental Information 2 [file peerj-09-11390-s002.zip › R_code_windt_impact/Data/taxa_disturbed_fd.csv]

	SP13	SP21	SP1	SP11	SP6	SP19	SP28	SP8	SP7	SP9	SP10	SP15	SP52	SP4	SP12	SP29	SP3	SP37	SP38	SP39	SP17	SP5	SP2	SP24
CC_01 p	1	0	1	0	1	0	0	1	1	0	0	0	0	0	1	0	0	0	0	0	0	0	1	0
CC_02 p	0	0	1	0	1	0	0	0	0	0	0	0	0	0	0	0	1	0	0	0	0	0	0	0
CC_03 p	0	0	1	0	1	0	0	0	0	0	0	0	0	0	1	0	0	0	0	0	0	0	1	0
CC_04 p	0	0	1	0	1	0	0	0	0	0	0	0	0	0	0	0	1	0	0	0	0	1	1	0
CC_05 p	0	0	1	0	0	0	0	0	1	0	0	0	0	0	0	0	0	0	1	0	0	1	1	0
DP_02 p	0	0	0	0	1	0	0	0	0	0	0	0	0	0	0	0	0	0	0	0	0	0	0	0
DP_03 p	0	0	1	0	0	0	0	0	0	0	0	0	0	0	0	0	1	0	0	0	0	1	1	0
DP_04 p	0	0	1	0	0	1	0	1	0	0	0	0	0	0	0	0	1	0	0	0	0	0	1	0
DP_05 p	0	0	1	0	0	0	0	0	1	1	0	0	0	1	0	0	1	0	0	0	0	0	1	0
DP_06 p	0	1	1	0	0	1	0	0	1	1	0	1	0	1	0	0	1	1	0	0	1	1	1	0
DP_07 p	0	0	1	1	0	0	0	0	0	1	1	0	0	1	0	0	1	0	0	0	0	1	1	1
DP_08 p	0	0	1	0	0	1	0	0	1	0	0	0	1	1	0	0	0	0	0	1	0	0	1	0
DP_09 p	1	0	1	0	0	0	1	1	1	0	1	0	0	1	0	1	0	0	0	0	0	0	1	0
DP_10 p	0	0	1	1	0	1	0	0	1	1	1	0	0	0	1	0	1	0	0	0	0	1	1	0
DP_11 p	0	0	0	0	0	0	0	0	0	1	1	0	0	1	0	0	1	0	0	0	1	0	1	0
DP_12 p	1	1	1	0	1	0	0	0	0	0	0	0	0	1	1	0	0	0	0	0	0	1	1	0
