# Supplementary material for: Local-scale impact of wind energy farms on rare, endemic, and threatened plant species
Source: PeerJ. 2021 May 19;9:e11390. doi: 10.7717/peerj.11390 (PMC8140595; doi:10.7717/peerj.11390)
Supplement: Supplemental Information 2 [file peerj-09-11390-s002.zip › R_code_windt_impact/Data/taxa_disturbed_sites.csv]

	CC_01 p	CC_02 p	CC_03 p	CC_04 p	CC_05 p	DP_01 p	DP_02 p	DP_03 p	DP_04 p	DP_05 p	DP_06 p	DP_07 p	DP_08 p	DP_09 p	DP_10 p	DP_11 p	DP_12 p
SP13	1	0	0	0	0	0	0	0	0	0	0	0	0	1	0	0	1
SP18	0	0	0	0	0	0	0	0	0	0	0	0	0	0	0	0	0
SP20	0	0	0	0	0	0	0	0	0	0	0	0	0	0	0	0	0
SP40	0	0	0	0	0	0	0	0	0	0	0	0	0	0	0	0	0
SP41	0	0	0	0	0	0	0	0	0	0	0	0	0	0	0	0	0
SP21	0	0	0	0	0	0	0	0	0	0	1	0	0	0	0	0	1
SP1	1	1	1	1	1	0	0	1	1	1	1	1	1	1	1	0	1
SP32	0	0	0	0	0	0	0	0	0	0	0	0	0	0	0	0	0
SP11	0	0	0	0	0	0	0	0	0	0	0	1	0	0	1	0	0
SP42	0	0	0	0	0	0	0	0	0	0	0	0	0	0	0	0	0
SP6	1	1	1	1	0	0	1	0	0	0	0	0	0	0	0	0	1
SP33	0	0	0	0	0	0	0	0	0	0	0	0	0	0	0	0	0
SP43	0	0	0	0	0	0	0	0	0	0	0	0	0	0	0	0	0
SP44	0	0	0	0	0	0	0	0	0	0	0	0	0	0	0	0	0
SP45	0	0	0	0	0	0	0	0	0	0	0	0	0	0	0	0	0
SP19	0	0	0	0	0	0	0	0	1	0	1	0	1	0	1	0	0
SP28	0	0	0	0	0	0	0	0	0	0	0	0	0	1	0	0	0
SP25	0	0	0	0	0	0	0	0	0	0	0	0	0	0	0	0	0
SP34	0	0	0	0	0	0	0	0	0	0	0	0	0	0	0	0	0
SP14	0	0	0	0	0	0	0	0	0	0	0	0	0	0	0	0	0
SP46	0	0	0	0	0	0	0	0	0	0	0	0	0	0	0	0	0
SP47	0	0	0	0	0	0	0	0	0	0	0	0	0	0	0	0	0
SP48	0	0	0	0	0	0	0	0	0	0	0	0	0	0	0	0	0
SP8	1	0	0	0	0	0	0	0	1	0	0	0	0	1	0	0	0
SP7	1	0	0	0	1	0	0	0	0	1	1	0	1	1	1	0	0
SP9	0	0	0	0	0	0	0	0	0	1	1	1	0	0	1	1	0
SP10	0	0	0	0	0	0	0	0	0	0	0	1	0	1	1	1	0
SP35	0	0	0	0	0	0	0	0	0	0	0	0	0	0	0	0	0
SP49	0	0	0	0	0	0	0	0	0	0	0	0	0	0	0	0	0
SP50	0	0	0	0	0	0	0	0	0	0	0	0	0	0	0	0	0
SP51	0	0	0	0	0	0	0	0	0	0	0	0	0	0	0	0	0
SP15	0	0	0	0	0	0	0	0	0	0	1	0	0	0	0	0	0
SP52	0	0	0	0	0	0	0	0	0	0	0	0	1	0	0	0	0
SP53	0	0	0	0	0	0	0	0	0	0	0	0	0	0	0	0	0
SP4	0	0	0	0	0	0	0	0	0	1	1	1	1	1	0	1	1
SP54	0	0	0	0	0	0	0	0	0	0	0	0	0	0	0	0	0
SP12	1	0	1	0	0	0	0	0	0	0	0	0	0	0	1	0	1
SP29	0	0	0	0	0	0	0	0	0	0	0	0	0	1	0	0	0
SP3	0	1	0	1	0	0	0	1	1	1	1	1	0	0	1	1	0
SP55	0	0	0	0	0	0	0	0	0	0	0	0	0	0	0	0	0
SP56	0	0	0	0	0	0	0	0	0	0	0	0	0	0	0	0	0
SP57	0	0	0	0	0	0	0	0	0	0	0	0	0	0	0	0	0
SP36	0	0	0	0	0	0	0	0	0	0	0	0	0	0	0	0	0
SP22	0	0	0	0	0	0	0	0	0	0	0	0	0	0	0	0	0
SP23	0	0	0	0	0	0	0	0	0	0	0	0	0	0	0	0	0
SP58	0	0	0	0	0	0	0	0	0	0	0	0	0	0	0	0	0
SP37	0	0	0	0	0	0	0	0	0	0	1	0	0	0	0	0	0
SP26	0	0	0	0	0	0	0	0	0	0	0	0	0	0	0	0	0
SP16	0	0	0	0	0	0	0	0	0	0	0	0	0	0	0	0	0
SP38	0	0	0	0	1	0	0	0	0	0	0	0	0	0	0	0	0
SP39	0	0	0	0	0	0	0	0	0	0	0	0	1	0	0	0	0
SP17	0	0	0	0	0	0	0	0	0	0	1	0	0	0	0	1	0
SP27	0	0	0	0	0	0	0	0	0	0	0	0	0	0	0	0	0
SP5	0	0	0	1	1	0	0	1	0	0	1	1	0	0	1	0	1
SP2	1	0	1	1	1	0	0	1	1	1	1	1	1	1	1	1	1
SP30	0	0	0	0	0	0	0	0	0	0	0	0	0	0	0	0	0
SP59	0	0	0	0	0	0	0	0	0	0	0	0	0	0	0	0	0
SP24	0	0	0	0	0	0	0	0	0	0	0	1	0	0	0	0	0
SP31	0	0	0	0	0	0	0	0	0	0	0	0	0	0	0	0	0
