# Supplementary material for: Local-scale impact of wind energy farms on rare, endemic, and threatened plant species
Source: PeerJ. 2021 May 19;9:e11390. doi: 10.7717/peerj.11390 (PMC8140595; doi:10.7717/peerj.11390)
Supplement: Supplemental Information 2 [file peerj-09-11390-s002.zip › R_code_windt_impact/Data/taxa_undisturbed_sites.csv]

	CC_01 a	CC_02 a	CC_03 a	CC_04 a	CC_05 a	DP_01 a	DP_02 a	DP_03 a	DP_04 a	DP_05 a	DP_06 a	DP_07 a	DP_08 a	DP_09 a	DP_10 a	DP_11 a	DP_12 a
SP13	0	1	0	0	1	0	0	0	0	0	0	0	1	1	0	1	1
SP18	1	0	0	1	1	0	0	0	0	0	1	1	0	0	1	1	1
SP20	1	0	0	1	0	1	0	0	0	0	0	0	0	1	0	0	1
SP40	0	0	0	0	0	0	0	0	0	0	0	0	1	0	0	0	0
SP41	1	0	0	0	0	0	0	0	0	0	0	0	0	0	0	0	0
SP21	0	0	0	0	0	0	0	0	0	0	1	0	0	0	1	0	1
SP1	1	1	1	1	1	0	0	0	0	1	1	1	1	1	1	1	1
SP32	0	0	0	1	0	0	0	1	0	0	0	0	0	0	0	0	0
SP11	0	0	0	0	0	0	0	0	0	1	1	1	1	1	1	1	1
SP42	1	0	0	0	0	0	0	0	0	0	0	0	0	0	0	0	0
SP6	1	0	1	1	1	1	0	0	1	0	1	1	0	0	0	1	1
SP33	0	1	1	0	0	0	0	0	0	0	0	0	0	0	0	0	0
SP43	0	0	0	0	0	0	0	1	0	0	0	0	0	0	0	0	0
SP44	0	0	0	0	0	0	0	0	0	0	0	0	1	0	0	0	0
SP45	0	0	0	0	0	0	0	1	0	0	0	0	0	0	0	0	0
SP19	0	0	0	0	0	0	0	0	1	0	1	0	1	0	1	0	0
SP28	0	0	0	0	0	0	0	0	0	0	0	0	0	1	0	0	1
SP25	0	0	0	0	0	1	0	0	1	0	1	0	0	0	1	0	0
SP34	0	0	0	0	0	1	0	1	0	0	0	0	0	0	0	0	0
SP14	0	0	0	1	1	1	1	1	1	0	1	0	0	0	1	0	1
SP46	0	0	0	0	0	0	0	0	1	0	0	0	0	0	0	0	0
SP47	0	0	0	0	0	1	0	0	0	0	0	0	0	0	0	0	0
SP48	1	0	0	0	0	0	0	0	0	0	0	0	0	0	0	0	0
SP8	1	0	0	1	1	0	0	0	1	0	1	1	1	1	1	0	1
SP7	1	0	0	1	1	0	0	0	0	1	1	0	1	1	1	0	1
SP9	0	0	0	0	0	0	0	0	0	1	1	1	0	1	1	1	1
SP10	1	0	0	0	1	0	0	0	0	1	1	1	0	1	1	0	1
SP35	0	0	0	0	0	1	0	1	0	0	0	0	0	0	0	0	0
SP49	0	0	0	0	1	0	0	0	0	0	0	0	0	0	0	0	0
SP50	0	0	0	0	0	0	0	1	0	0	0	0	0	0	0	0	0
SP51	0	0	0	0	0	0	0	0	0	0	0	0	0	0	0	1	0
SP15	0	0	0	0	0	1	0	0	0	1	1	0	1	1	1	1	1
SP52	0	0	0	0	0	0	0	0	0	0	0	0	0	0	0	0	0
SP53	0	0	0	0	0	0	0	1	0	0	0	0	0	0	0	0	0
SP4	1	0	0	1	1	0	0	0	1	1	1	1	1	1	0	1	1
SP54	1	0	0	0	0	0	0	0	0	0	0	0	0	0	0	0	0
SP12	1	0	0	0	0	0	0	0	0	0	0	0	1	1	1	1	1
SP29	0	0	0	0	0	0	0	0	0	0	0	0	0	0	1	1	0
SP3	1	1	0	1	1	0	0	1	1	1	1	0	0	0	1	1	0
SP55	0	0	0	0	0	0	0	0	0	0	0	1	0	0	0	0	0
SP56	0	0	0	0	0	0	0	0	1	0	0	0	0	0	0	0	0
SP57	0	0	0	0	0	0	0	0	0	0	1	0	0	0	0	0	0
SP36	1	0	0	0	0	0	0	0	0	0	1	0	0	0	0	0	0
SP22	0	0	1	1	1	1	0	0	1	0	0	0	0	0	0	0	0
SP23	0	0	0	0	1	0	0	0	0	0	0	0	1	1	1	1	0
SP58	0	0	0	0	0	0	0	1	0	0	0	0	0	0	0	0	0
SP37	0	0	0	0	0	0	0	0	0	0	1	0	0	0	0	0	0
SP26	0	0	0	1	1	0	0	0	1	0	0	0	0	0	0	0	1
SP16	0	1	1	1	1	0	1	0	1	1	1	0	0	0	0	0	1
SP38	0	0	0	0	1	0	0	0	0	0	0	0	0	0	0	0	0
SP39	0	0	0	0	0	0	0	0	0	0	0	0	0	1	0	0	0
SP17	0	0	0	1	1	0	0	0	0	0	1	0	1	0	1	1	1
SP27	0	0	0	1	1	0	0	0	1	0	1	0	0	0	0	0	0
SP5	1	0	0	1	1	0	0	0	1	0	1	1	1	1	1	1	1
SP2	1	0	0	1	1	0	0	1	1	1	1	1	1	1	1	1	1
SP30	0	0	0	0	0	0	0	0	1	1	1	0	0	0	0	0	0
SP59	0	0	0	0	0	0	0	0	0	0	0	0	0	1	0	0	0
SP24	0	0	0	0	0	0	0	0	0	0	0	0	0	0	0	0	0
SP31	0	0	0	0	1	0	0	0	0	0	0	0	0	0	0	1	1
