# Supplementary material for: Local-scale impact of wind energy farms on rare, endemic, and threatened plant species
Source: PeerJ. 2021 May 19;9:e11390. doi: 10.7717/peerj.11390 (PMC8140595; doi:10.7717/peerj.11390)
Supplement: Supplemental Information 2 [file peerj-09-11390-s002.zip › R_code_windt_impact/Data/total_richness.csv]

	plot	richness	type
1	CC_01 p	7	disturbed
2	CC_02 p	3	disturbed
3	CC_03 p	4	disturbed
4	CC_04 p	5	disturbed
5	CC_05 p	5	disturbed
6	DP_01 p	0	disturbed
7	DP_02 p	1	disturbed
8	DP_03 p	4	disturbed
9	DP_04 p	5	disturbed
10	DP_05 p	6	disturbed
11	DP_06 p	12	disturbed
12	DP_07 p	9	disturbed
13	DP_08 p	7	disturbed
14	DP_09 p	9	disturbed
15	DP_10 p	10	disturbed
16	DP_11 p	6	disturbed
17	DP_12 p	8	disturbed
18	CC_01 a	17	undisturbed
19	CC_02 a	5	undisturbed
20	CC_03 a	5	undisturbed
21	CC_04 a	17	undisturbed
22	CC_05 a	21	undisturbed
23	DP_01 a	9	undisturbed
24	DP_02 a	2	undisturbed
25	DP_03 a	11	undisturbed
26	DP_04 a	16	undisturbed
27	DP_05 a	11	undisturbed
28	DP_06 a	24	undisturbed
29	DP_07 a	11	undisturbed
30	DP_08 a	15	undisturbed
31	DP_09 a	17	undisturbed
32	DP_10 a	19	undisturbed
33	DP_11 a	17	undisturbed
34	DP_12 a	22	undisturbed
