# Supplementary material for: Local-scale impact of wind energy farms on rare, endemic, and threatened plant species
Source: PeerJ. 2021 May 19;9:e11390. doi: 10.7717/peerj.11390 (PMC8140595; doi:10.7717/peerj.11390)
Supplement: Supplemental Information 2 [file peerj-09-11390-s002.zip › R_code_windt_impact/Data/total_richness_pair.csv]

	plot.d	disturbed.richness	plot.ud	undisturbed.richness
1	CC_01 p	7	CC_01 a	17
2	CC_02 p	3	CC_02 a	5
3	CC_03 p	4	CC_03 a	5
4	CC_04 p	5	CC_04 a	17
5	CC_05 p	5	CC_05 a	21
6	DP_01 p	0	DP_01 a	9
7	DP_02 p	1	DP_02 a	2
8	DP_03 p	4	DP_03 a	11
9	DP_04 p	5	DP_04 a	16
10	DP_05 p	6	DP_05 a	11
11	DP_06 p	12	DP_06 a	24
12	DP_07 p	9	DP_07 a	11
13	DP_08 p	7	DP_08 a	15
14	DP_09 p	9	DP_09 a	17
15	DP_10 p	10	DP_10 a	19
16	DP_11 p	6	DP_11 a	17
17	DP_12 p	8	DP_12 a	22
