# Supplementary material for: Local-scale impact of wind energy farms on rare, endemic, and threatened plant species
Source: PeerJ. 2021 May 19;9:e11390. doi: 10.7717/peerj.11390 (PMC8140595; doi:10.7717/peerj.11390)
Supplement: Supplemental Information 2 [file peerj-09-11390-s002.zip › R_code_windt_impact/Data/traits.disturbed.csv]

id.taxa	L.span	L.form	Veg.rep	Seed.disp	Obs.rich	Group
SP13	annual	Th	No	barochory	3	disturbed
SP21	perennial	Ch	No	anemochory	2	disturbed
SP1	annual	Th	No	anemochory	14	disturbed
SP11	perennial	H	No	multiple	2	disturbed
SP6	annual	Th	No	anemochory	6	disturbed
SP19	annual	Th	No	anemochory	4	disturbed
SP28	annual	Th	No	multiple	1	disturbed
SP8	perennial	Ch	No	multiple	3	disturbed
SP7	perennial	H	No	anemochory	7	disturbed
SP9	perennial	H	Yes	zoochory	5	disturbed
SP10	perennial	H	Yes	zoochory	4	disturbed
SP15	perennial	G	Yes	multiple	1	disturbed
SP52	annual	Th	No	barochory	1	disturbed
SP4	perennial	H	Yes	multiple	7	disturbed
SP12	perennial	H	No	multiple	4	disturbed
SP29	annual	Th	No	multiple	1	disturbed
SP3	perennial	G	Yes	multiple	9	disturbed
SP37	perennial	H	No	barochory	1	disturbed
SP38	perennial	Ch	No	barochory	1	disturbed
SP39	perennial	H	No	multiple	1	disturbed
SP17	perennial	Ch	No	anemochory	2	disturbed
SP5	perennial	H	Yes	anemochory	7	disturbed
SP2	perennial	Ch	Yes	zoochory	14	disturbed
SP24	annual	Th	No	multiple	1	disturbed
