# Supplementary material for: Local-scale impact of wind energy farms on rare, endemic, and threatened plant species
Source: PeerJ. 2021 May 19;9:e11390. doi: 10.7717/peerj.11390 (PMC8140595; doi:10.7717/peerj.11390)
Supplement: Supplemental Information 2 [file peerj-09-11390-s002.zip › R_code_windt_impact/Data/traits.diversity.csv]

id.taxa	L.span	L.form	Veg.rep	Seed.disp	Obs.rich	Group
SP13	annual	Th	No	barochory	6	undisturbed
SP18	perennial	H	No	barochory	8	undisturbed
SP20	perennial	G	Yes	barochory	5	undisturbed
SP40	perennial	G	Yes	barochory	1	undisturbed
SP41	perennial	G	Yes	barochory	1	undisturbed
SP21	perennial	Ch	No	anemochory	3	undisturbed
SP1	annual	Th	No	anemochory	13	undisturbed
SP32	perennial	G	Yes	multiple	2	undisturbed
SP11	perennial	H	No	multiple	8	undisturbed
SP42	perennial	H	No	multiple	1	undisturbed
SP6	annual	Th	No	anemochory	10	undisturbed
SP33	annual	Th	No	anemochory	2	undisturbed
SP43	annual	Th	No	autochory	1	undisturbed
SP44	perennial	H	No	multiple	1	undisturbed
SP45	perennial	G	Yes	barochory	1	undisturbed
SP19	annual	Th	No	anemochory	4	undisturbed
SP28	annual	Th	No	multiple	2	undisturbed
SP25	perennial	G	Yes	multiple	4	undisturbed
SP34	perennial	G	Yes	multiple	2	undisturbed
SP14	perennial	G	Yes	multiple	9	undisturbed
SP46	perennial	G	Yes	multiple	1	undisturbed
SP47	perennial	H	Yes	multiple	1	undisturbed
SP48	annual	Th	No	zoochory	1	undisturbed
SP8	perennial	Ch	No	multiple	10	undisturbed
SP7	perennial	H	No	anemochory	9	undisturbed
SP9	perennial	H	Yes	zoochory	7	undisturbed
SP10	perennial	H	Yes	zoochory	8	undisturbed
SP35	perennial	G	Yes	multiple	2	undisturbed
SP49	perennial	H	Yes	multiple	1	undisturbed
SP50	perennial	G	Yes	anemochory	1	undisturbed
SP51	annual	Th	No	barochory	1	undisturbed
SP15	perennial	G	Yes	multiple	8	undisturbed
SP53	perennial	G	Yes	multiple	1	undisturbed
SP4	perennial	H	Yes	multiple	11	undisturbed
SP54	annual	Th	No	multiple	1	undisturbed
SP12	perennial	H	No	multiple	6	undisturbed
SP29	annual	Th	No	multiple	2	undisturbed
SP3	perennial	G	Yes	multiple	10	undisturbed
SP55	perennial	H	Yes	multiple	1	undisturbed
SP56	perennial	G	Yes	anemochory	1	undisturbed
SP57	perennial	G	Yes	barochory	1	undisturbed
SP36	perennial	G	Yes	barochory	2	undisturbed
SP22	perennial	H	Yes	multiple	5	undisturbed
SP23	perennial	Ch	No	anemochory	5	undisturbed
SP58	perennial	H	Yes	anemochory	1	undisturbed
SP37	perennial	H	No	barochory	1	undisturbed
SP26	perennial	H	No	barochory	4	undisturbed
SP16	perennial	H	No	anemochory	9	undisturbed
SP38	perennial	Ch	No	barochory	1	undisturbed
SP39	perennial	H	No	multiple	1	undisturbed
SP17	perennial	Ch	No	anemochory	7	undisturbed
SP27	perennial	G	Yes	multiple	4	undisturbed
SP5	perennial	H	Yes	anemochory	11	undisturbed
SP2	perennial	Ch	Yes	zoochory	13	undisturbed
SP30	annual	Th	No	zoochory	3	undisturbed
SP59	annual	Th	No	anemochory	1	undisturbed
SP31	perennial	H	No	multiple	3	undisturbed
SP13	annual	Th	No	barochory	3	disturbed
SP21	perennial	Ch	No	anemochory	2	disturbed
SP1	annual	Th	No	anemochory	14	disturbed
SP11	perennial	H	No	multiple	2	disturbed
SP6	annual	Th	No	anemochory	6	disturbed
SP19	annual	Th	No	anemochory	4	disturbed
SP28	annual	Th	No	multiple	1	disturbed
SP8	perennial	Ch	No	multiple	3	disturbed
SP7	perennial	H	No	anemochory	7	disturbed
SP9	perennial	H	Yes	zoochory	5	disturbed
SP10	perennial	H	Yes	zoochory	4	disturbed
SP15	perennial	G	Yes	multiple	1	disturbed
SP52	annual	Th	No	barochory	1	disturbed
SP4	perennial	H	Yes	multiple	7	disturbed
SP12	perennial	H	No	multiple	4	disturbed
SP29	annual	Th	No	multiple	1	disturbed
SP3	perennial	G	Yes	multiple	9	disturbed
SP37	perennial	H	No	barochory	1	disturbed
SP38	perennial	Ch	No	barochory	1	disturbed
SP39	perennial	H	No	multiple	1	disturbed
SP17	perennial	Ch	No	anemochory	2	disturbed
SP5	perennial	H	Yes	anemochory	7	disturbed
SP2	perennial	Ch	Yes	zoochory	14	disturbed
SP24	annual	Th	No	multiple	1	disturbed
