# Supplementary material for: Local-scale impact of wind energy farms on rare, endemic, and threatened plant species
Source: PeerJ. 2021 May 19;9:e11390. doi: 10.7717/peerj.11390 (PMC8140595; doi:10.7717/peerj.11390)
Supplement: Supplemental Information 2 [file peerj-09-11390-s002.zip › R_code_windt_impact/Output/ReadMe.txt]

Some pdfs need to be edited in a pdf app (e.g. adjusting labels, editing the names of axes)
For NDSM figure we recommend exporting from RStudio plots panel (Export as pdf, A5 landscape)
