# Supplementary material for: Local-scale impact of wind energy farms on rare, endemic, and threatened plant species
Source: PeerJ. 2021 May 19;9:e11390. doi: 10.7717/peerj.11390 (PMC8140595; doi:10.7717/peerj.11390)
Supplement: Supplemental Information 2 [file peerj-09-11390-s002.zip › R_code_windt_impact/ReadMe.txt]

R scripts and data to reproduce analyses and figures in the paper Local scale impact of wind energy farms on rare and threatened plant species. The scripts wew tested on R version 4.0.2 (2020-06-22) -- "Taking Off Again". R packages used:

library(ggpubr) # tested with v '0.4.0'
library(iNEXT) # tested with v '2.0.20'
library(ggplot2) # tested with v. '3.3.3'
library(vegan) # tested with  '2.5.7'
library(dplyr) # tested with v'1.0.3'
library(hillR) # tested with v '0.5.0''
library(betapart) #  tested with v '1.5.2'
library(reshape2) # tested with v'1.4.4'
library(tidyverse) # tested with v '1.3.0'

To run the script, use R 64-bits and RStudio with the packages mentioned above. Extract the zip archive in your computer (e.g., in drive C) and change the set directory path in each script (setwd("C:/R_code_windt_impact"), where C:/R_code_windt_impact should be the path to scrip in your computer).

The authors

The R Project for Statistical Computing
https://www.r-project.org/

https://rstudio.com/
open source IDE for R
